# Supplementary material for: Low-Dose Cd Induces Hepatic Gene Hypermethylation, along with the Persistent Reduction of Cell Death and Increase of Cell Proliferation in Rats and Mice
Source: PLoS One. 2012 Mar 23;7(3):e33853. doi: 10.1371/journal.pone.0033853 (PMC3311546; doi:10.1371/journal.pone.0033853)
Supplement: Table S1 — Differentially gene promoter methylation in Cd-treated rat livers. (XLS) [file pone.0033853.s001.xls]

## Sheet: Hypermethylated genes
Table S1 Differentially gene promoter methylation in cadmium.
chro	gene	description	position	Gene-id
chr1	Vom2r5	vomeronasal 2 receptor, 5	+	679691
chr1	Pcmt1	protein-L-isoaspartate (D-aspartate) O-methyltransferase 1	-	25604
chr1	Ltv1	LTV1 homolog (S. cerevisiae)	-	361452
chr1	Pex3	peroxisomal biogenesis factor 3	-	83519
chr1	Nmbr	neuromedin B receptor	+	25264
chr1	Cited2	Cbp/p300-interacting transactivator, with Glu/Asp-rich carboxy-terminal domain, 2	+	114490
chr1	Heca	headcase homolog (Drosophila)	-	308624
chr1	LOC685045	similar to Protein C6orf115	-	685045
chr1	Hebp2	heme binding protein 2	-	308632
chr1	Ifngr1	interferon gamma receptor 1	+	116465
chr1	Slc35d3	solute carrier family 35, member D3	-	308717
chr1	Pde7b	phosphodiesterase 7B	-	140929
chr1	Enpp3	ectonucleotide pyrophosphatase/phosphodiesterase 3	+	54410
chr1	Sdha	succinate dehydrogenase complex, subunit A, flavoprotein (Fp)	+	157074
chr1	Tcp1	t-complex protein 1	-	24818
chr1	Pacrg	Park2 co-regulated	+	499021
chr1	Cacng7	calcium channel, voltage-dependent, gamma subunit 7	-	140728
chr1	RGD1561909	similar to chromosome 6 open reading frame 148	+	502300
chr1	V1rj4	vomeronasal 1 receptor, J4	+	494290
chr1	Fkrp	fukutin related protein	-	308390
chr1	Dmpk	dystrophia myotonica-protein kinase	+	308405
chr1	Zfp94	zinc finger protein 94	-	499095
chr1	RGD1303117	hypothetical protein LOC292764	-	292764
chr1	Fxyd7	FXYD domain-containing ion transport regulator 7	-	63848
chr1	Vstm2b	V-set and transmembrane domain containing 2B	+	361560
chr1	Klk13	kallikrein related-peptidase 13	+	292848
chr1	Syt3	synaptotagmin III	+	25731
chr1	Rras	Harvey rat sarcoma oncogene, subgroup R	+	361568
chr1	Kcna7	potassium voltage-gated channel, shaker-related subfamily, member 7	+	365241
chr1	Prc1	protein regulator of cytokinesis 1	+	308761
chr1	Olr13	olfactory receptor 13	-	293075
chr1	Myo7a	myosin VIIA	-	266714
chr1	Lrrc51	leucine rich repeat containing 51	-	293156
chr1	Olr53	olfactory receptor 53	+	405378
chr1	Olr67	olfactory receptor 67	+	365324
chr1	Olr75	olfactory receptor 75	+	365327
chr1	Olr89	olfactory receptor 89	+	405012
chr1	Olr108	olfactory receptor 108	+	293247
chr1	Olr110	olfactory receptor 110	+	405007
chr1	Olr120	olfactory receptor 120	-	293256
chr1	Olr128	olfactory receptor 128	-	293263
chr1	Olr135	olfactory receptor 135	+	405913
chr1	Olr154	olfactory receptor 154	+	365333
chr1	Olr178	olfactory receptor 178	+	293325
chr1	Olr185	olfactory receptor 185	+	293330
chr1	Olr200	olfactory receptor 200	+	293340
chr1	Olr262	olfactory receptor 262	-	293400
chr1	Rras2	related RAS viral (r-ras) oncogene homolog 2	-	365355
chr1	Nupr1	nuclear protein 1	-	113900
chr1	Mvp	major vault protein	-	64681
chr1	Trim72	tripartite motif-containing 72	+	365377
chr1	Olr305	olfactory receptor 305	+	293603
chr1	Olr309	olfactory receptor 309	+	293607
chr1	Lrrc56	leucine rich repeat containing 56	+	365389
chr1	Fosl1	fos-like antigen 1	+	25445
chr1	Ovol1	OVO homolog-like 1 (Drosophila)	-	309164
chr1	Chrm1	cholinergic receptor, muscarinic 1	+	25229
chr1_random	Clpb	ClpB caseinolytic peptidase B homolog (E. coli)	-	65041
chr1_random	Hells	helicase, lymphoid specific	-	294071
chr1_random	Exoc6	exocyst complex component 6	+	50556
chr1_random	Pik3ap1	phosphoinositide-3-kinase adaptor protein 1	+	294048
chr10	Pla2g10	phospholipase A2, group X	-	29359
chr10	Tnfrsf17	tumor necrosis factor receptor superfamily, member 17	-	287034
chr10	Rsl1d1	ribosomal L1 domain containing 1	+	302898
chr10	Prm3	protamine 3	+	442921
chr10	Tnp2	transition protein 2	+	24840
chr10	Fam18a	--	+	360467
chr10	Carhsp1	calcium regulated heat stable protein 1	+	260416
chr10	Tmem186	transmembrane protein 186	+	497863
chr10	Abat	4-aminobutyrate aminotransferase	-	81632
chr10	RGD1563547	RGD1563547	-	360478
chr10	Vasn	vasorin	-	679921
chr10	Cluap1	clusterin associated protein 1	-	363544
chr10	Nat15	N-acetyltransferase 15 (GCN5-related, putative)	-	363545
chr10	Olr1356	olfactory receptor 1356	-	302954
chr10	Zfp263	zinc finger protein 263	-	287076
chr10	Olr1365	olfactory receptor 1365	-	287081
chr10	Olr1366	olfactory receptor 1366	-	405335
chr10	Olr1368	olfactory receptor 1368	-	287082
chr10	Olr1370	olfactory receptor 1370	-	405334
chr10	Olr1374	olfactory receptor 1374	-	405333
chr10	Olr1376	olfactory receptor 1376	-	287084
chr10	Olr1378	olfactory receptor 1378 (predicted)	-	287086
chr10	Olr1380	olfactory receptor 1380	-	405148
chr10	Olr1381	olfactory receptor 1381	-	363549
chr10	Olr1382	olfactory receptor 1382	-	287093
chr10	Zfp13	zinc finger protein 13	-	287095
chr10	Thoc6	THO complex 6 homolog (Drosophila)	-	79227
chr10	Cldn6	claudin 6	+	287098
chr10	Cldn9	claudin 9	-	287099
chr10	Sbp	spermine binding protein	+	25540
chr10	Sepx1	selenoprotein X, 1	+	685059
chr10	Hagh	hydroxyacyl glutathione hydrolase	+	24439
chr10	Hn1l	hematological and neurological expressed 1-like	-	360492
chr10	Tmem204	transmembrane protein 204	-	287129
chr10	RGD1565784	RGD1565784	+	497874
chr10	Prss34	protease, serine, 34	+	287140
chr10	Jmjd8	jumonji domain containing 8	+	360498
chr10	Rhot2	ras homolog gene family, member T2	-	287156
chr10	RGD1311273	similar to RIKEN cDNA 9530058B02	-	In multiple Geneids
chr10	Pigq	phosphatidylinositol glycan anchor biosynthesis, class Q	-	287159
chr10	Hba-a2	hemoglobin alpha, adult chain 2	-	25632
chr10	Mare	alpha globin regulatory element containing gene	+	360505
chr10	Rhbdf1	rhomboid family 1 (Drosophila)	+	303008
chr10	Il9r	interleukin 9 receptor	+	24500
chr10	Bod1	biorientation of chromosomes in cell division 1	+	287173
chr10	Dusp1	dual specificity phosphatase 1	+	114856
chr10	RGD1306625	LOC360508	-	360508
chr10	Kcnmb1	potassium large conductance calcium-activated channel, subfamily M, beta member 1	+	29747
chr10	Ccdc99	coiled-coil domain containing 99	-	303037
chr10	Il12b	interleukin 12b	+	In multiple Geneids
chr10	Havcr2	hepatitis A virus cellular receptor 2	+	363578
chr10	Havcr1	hepatitis A virus cellular receptor 1	+	286934
chr10	Olr1386	olfactory receptor 1386	+	287237
chr10	Mgat1	mannosyl (alpha-1,3-)-glycoprotein beta-1,2-N-acetylglucosaminyltransferase	+	81519
chr10	Olr1389	olfactory receptor 1389	+	287240
chr10	Olr1392	olfactory receptor 1392	+	405984
chr10	Olr1394	olfactory receptor 1394	+	405985
chr10	Olr1395	olfactory receptor 1395	+	405986
chr10	Olr1396	olfactory receptor 1396	+	405987
chr10	Flt4	FMS-like tyrosine kinase 4	+	114110
chr10	Scgb3a1	secretoglobin, family 3A, member 1	+	338418
chr10	Rasgef1c	RasGEF domain family, member 1C	+	360519
chr10	Tbc1d9b	TBC1 domain family, member 9B	+	360520
chr10	RGD1564036	similar to RIKEN cDNA 3010026O09	+	497895
chr10	Maml1	mastermind like 1 (Drosophila)	-	303101
chr10	Hnrph1	heterogeneous nuclear ribonucleoprotein H1	+	140931
chr10	Grm6	glutamate receptor, metabotropic 6	+	24419
chr10	Olr1407	olfactory receptor 1407	+	287262
chr10	Olr1409	olfactory receptor 1409	+	287259
chr10	Olr1410	olfactory receptor 1410	+	405062
chr10	Zfp354a	zinc finger protein 354A	+	24522
chr10	N4bp3	Nedd4 binding protein 3	-	303112
chr10	LOC691352	similar to Robo-1	-	691352
chr10	Wnt3a	wingless-related MMTV integration site 3A	-	303181
chr10	Rnf222	ring finger protein 222	+	363627
chr10	Neurl4	neuralized homolog 4 (Drosophila)	+	303248
chr10	Dullard	Dullard homolog (Xenopus laevis)	+	287447
chr10	Rai12	retinoic acid induced 12	-	287446
chr10	Rnasek	ribonuclease, RNase K	-	287453
chr10	Olr1513	olfactory receptor 1513	+	287513
chr10	Tnfaip1	tumor necrosis factor, alpha-induced protein 1 (endothelial)	-	In multiple Geneids
chr10	Ccl2	chemokine (C-C motif) ligand 2	+	24770
chr10	Nr1d1	nuclear receptor subfamily 1, group D, member 1	-	252917
chr10	Msl1	male-specific lethal 1 homolog (Drosophila)	+	303514
chr10	Krt1-5	keratin complex 1, acidic, gene 5	-	287698
chr10	Krt9	keratin 9	-	266717
chr10	Asb16	ankyrin repeat and SOCS box-containing 16	+	498005
chr10	Gcgr	glucagon receptor	+	24953
chr11	Epha3	Eph receptor A3	-	29210
chr11	Htr1f	5-hydroxytryptamine (serotonin) receptor 1F	-	60448
chr11	Samsn1	SAM domain, SH3 domain and nuclear localization signals, 1	-	170637
chr11	Chodl	chondrolectin	+	288289
chr11	Ncam2	neural cell adhesion molecule 2	+	288280
chr11	Rwdd2b	RWD domain containing 2B	-	304132
chr11	Cct8	chaperonin subunit 8 (theta)	-	288305
chr11	Cldn8	claudin 8	-	304124
chr11	Krtap16-5	keratin associated protein 16-5	-	680703
chr11	Sod1	superoxide dismutase 1, soluble	-	24786
chr11	Olr1562	olfactory receptor 1562	+	288185
chr11	Eaf2	ELL associated factor 2	+	266787
chr11_random	Apod	apolipoprotein D	+	25239
chr11_random	LOC498122	similar to CG15908-PA	-	498122
chr12	Lass4	LAG1 homolog, ceramide synthase 4	-	304208
chr12	Ccl25	chemokine (C-C motif) ligand 25	-	360750
chr12	Timm44	translocase of inner mitochondrial membrane 44	+	29635
chr12	Ctxn1	cortexin 1	+	29145
chr12	Snapc2	small nuclear RNA activating complex, polypeptide 2	-	304204
chr12	Map2k7	mitogen activated protein kinase kinase 7	-	363855
chr12	Lrrc8e	leucine rich repeat containing 8 family, member E	-	304203
chr12	Clec4m	C-type lectin domain family 4, member M	+	363856
chr12	Trappc5	trafficking protein particle complex 5	-	363858
chr12	Retn	resistin	-	246250
chr12	Stxbp2	syntaxin binding protein 2	-	81804
chr12	Pcp2	Purkinje cell protein 2 (L7)	+	304195
chr12	Mcoln1	mucolipin 1	-	288371
chr12	RGD1563425	similar to FLJ35784 protein	-	498129
chr12	Pex11g	peroxisomal biogenesis factor 11 gamma	+	288369
chr12	Arhgef18	rho/rac guanine nucleotide exchange factor (GEF) 18	-	304193
chr12	Insr	insulin receptor	+	24954
chr12	Rfc3	replication factor C (activator 1) 3	-	288414
chr12	Kl	Klotho	-	83504
chr12	N4bp2l2	NEDD4 binding protein 2-like 2	+	288416
chr12	Brca2	breast cancer 2	-	In multiple Geneids
chr12	Hsph1	heat shock 105kDa/110kDa protein 1	+	288444
chr12	Uspl1	ubiquitin specific peptidase like 1	-	288447
chr12	Amz1	archaelysin family metallopeptidase 1	-	304317
chr12	Eif3b	eukaryotic translation initiation factor 3, subunit B	-	288516
chr12	Heatr2	HEAT repeat containing 2	-	304332
chr12	Ap4m1	adaptor-related protein complex AP-4, mu 1	+	304344
chr12	RGD1305455	similar to hypothetical protein FLJ10925	-	288545
chr12	Lat2	solute carrier family 7 (cationic amino acid transporter, y+ system), member 8	+	317676
chr12	LOC687565	similar to density-regulated protein	-	687565
chr12	Ccdc63	coiled-coil domain containing 63	+	304484
chr12	Naa25	N(alpha)-acetyltransferase 25, NatB auxiliary subunit	-	360811
chr12_random	Cldn3	claudin 3	-	65130
chr12_random	Oas2	2' -5' oligoadenylate synthetase 2	+	363938
chr12_random	Ccdc60	coiled-coil domain containing 60	+	498190
chr13	Cntnap5b	contactin associated protein-like 5B	+	301650
chr13	Serpinb13	serine (or cysteine) peptidase inhibitor, clade B (ovalbumin), member 13	+	304690
chr13	Serpinb11	serine (or cysteine) peptidase inhibitor, clade B (ovalbumin), member 11	+	304689
chr13	Serpinb7	serine (or cysteine) peptidase inhibitor, clade B, member 7	+	117092
chr13	Mki67ip	Mki67 (FHA domain) interacting nucleolar phosphoprotein	+	246042
chr13	Optc	opticin	-	304802
chr13	Lbr	lamin B receptor	-	89789
chr13_random	Mosc2	MOCO sulphurase C-terminal domain containing 2	-	171451
chr13_random	RGD1562052	similar to DC8/DC31 protein	+	498310
chr14	Vom2r68	vomeronasal 2 receptor, 68	-	501881
chr14	Vom2r69	vomeronasal 2 receptor, 69	-	289433
chr14	Slc26a1	solute carrier family 26 (sulfate transporter), member 1	+	64076
chr14	Ephx4	epoxide hydrolase 4	-	289440
chr14	Tgfbr3	transforming growth factor, beta receptor III	+	29610
chr14	Spp1	secreted phosphoprotein 1	-	25353
chr14	Mepe	matrix extracellular phosphoglycoprotein with ASARM motif (bone)	-	In multiple Geneids
chr14	Sparcl1	SPARC-like 1 (mast9, hevin)	+	25434
chr14	Coq2	coenzyme Q2 homolog, prenyltransferase (yeast)	+	498332
chr14	Sec31a	SEC31 homolog A (S. cerevisiae)	+	93646
chr14	Paqr3	progestin and adipoQ receptor family member III	+	305203
chr14	Scarb2	scavenger receptor class B, member 2	+	117106
chr14	Nup54	nucleoporin 54	+	53372
chr14	Art3	ADP-ribosyltransferase 3	-	In multiple Geneids
chr14	Cxcl9	chemokine (C-X-C motif) ligand 9	+	246759
chr14	Ppef2	protein phosphatase, EF hand calcium-binding domain 2	+	305246
chr14	Uso1	USO1 homolog, vesicle docking protein (yeast)	-	56042
chr14	G3bp2	GTPase activating protein (SH3 domain) binding protein 2	+	305240
chr14	Btc	betacellulin	+	64022
chr14	Mthfd2l	methylenetetrahydrofolate dehydrogenase (NADP+ dependent) 2-like	-	305248
chr14	Cxcl2	chemokine (C-X-C motif) ligand 2	-	114105
chr14	Ppbp	pro-platelet basic protein	-	246358
chr14	Rufy3	RUN and FYVE domain containing 3	-	360921
chr14	Enam	enamelin	-	289525
chr14	Ambn	ameloblastin	-	25376
chr14	Amtn	amelotin	-	689404
chr14	Prol1	proline rich, lacrimal 1	-	65182
chr14	Vcsa1	variable coding sequence A1	-	24867
chr14	Smr3a	submaxillary gland androgen regulated protein 3A	-	498341
chr14	Clph	casein-like phosphoprotein	-	64029
chr14	Csn2	casein beta	+	In multiple Geneids
chr14	Csn1s1	casein alpha s1	-	24284
chr14	Sult1d1	sulfotransferase family 1D, member 1	+	60393
chr14	Sult1b1	sulfotransferase family 1B, member 1	+	In multiple Geneids
chr14	Ugt2a1	UDP glucuronosyltransferase 2 family, polypeptide A1	+	In multiple Geneids
chr14	Ugt2b7	UDP glucuronosyltransferase 2 family, polypeptide B7	+	286989
chr14	Tmprss11d	transmembrane protease, serine 11d	+	64565
chr14	Gnrhr	gonadotropin releasing hormone receptor	+	81668
chr14	Stap1	signal transducing adaptor family member 1	-	305269
chr14	Lphn3	latrophilin 3	-	170641
chr14	Lnx1	ligand of numb-protein X 1	+	360926
chr14	Lrrc66	leucine rich repeat containing 66	+	289587
chr14	Yipf7	Yip1 domain family, member 7	+	364147
chr14	Rbm47	RNA binding motif protein 47	+	305340
chr14	Rpl9	ribosomal protein L9	+	29257
chr14	Arap2	ArfGAP with RhoGAP domain, ankyrin repeat and PH domain 2	+	305367
chr14	Ppargc1a	peroxisome proliferative activated receptor, gamma, coactivator 1 alpha	+	83516
chr14	Stk32b	serine/threonine kinase 32B	+	305431
chr14	Sh3tc1	SH3 domain and tetratricopeptide repeats 1	+	305441
chr14	Gatsl3	GATS protein-like 3	+	360969
chr14	Aebp1	AE binding protein 1	+	305494
chr14	Tmed4	transmembrane emp24 protein transport domain containing 4	-	305502
chr14_random	Hpse	heparanase	+	64537
chr15	Dnase1l3	deoxyribonuclease 1-like 3	+	116687
chr16	Dnah1	dynein, axonemal, heavy chain 1	-	171339
chr16	Bmpr1a	bone morphogenetic protein receptor, type 1A	-	81507
chr16	Ldb3	LIM domain binding 3	-	498587
chr16	Ifi30	interferon gamma inducible protein 30	+	290644
chr16	Lzts1	leucine zipper, putative tumor suppressor 1	+	266711
chr16	Anxa10	annexin A10	+	498622
chr16	Sorbs2	sorbin and SH3 domain containing 2	-	114901
chr16	Dctn6	dynactin 6	+	290798
chr16	Adam3a	ADAM metallopeptidase domain 3A (cyritestin 1)	+	57021
chr16	Ido1	indoleamine 2,3-dioxygenase 1	+	66029
chr16	Nkx6-3	NK6 homeobox 3	-	685102
chr16	Defa	defensin, alpha 5, Paneth cell-specific	-	286995
chr16	Defb52	defensin beta 52	+	498660
chr16	Kbtbd11	kelch repeat and BTB (POZ) domain containing 11	-	306617
chr16	F7	coagulation factor VII	-	260320
chr16_random	Rhoa	ras homolog gene family, member A	+	117273
chr16_random	Lamb2	laminin, beta 2	+	25473
chr16_random	Qars	glutaminyl-tRNA synthetase	+	290868
chr17	LOC498685	similar to UPF0308 protein C9orf21	+	498685
chr17	Tmed9	transmembrane emp24 protein transport domain containing 9	-	361207
chr17	Tbc1d7	TBC1 domain family, member 7	+	361227
chr17	Nkapl	NFKB activating protein-like	+	291165
chr18	F8	coagulation factor VIII	+	302470
chr18	Colec12	collectin sub-family member 12	+	361289
chr18	Usp14	ubiquitin specific peptidase 14	-	291796
chr18	Rock1	Rho-associated coiled-coil containing protein kinase 1	-	81762
chr18	Cables1	Cdk5 and Abl enzyme substrate 1	+	307585
chr18	RGD1311805	similar to RIKEN cDNA 2400010D15	+	291784
chr18	Znf521	zinc finger protein 521	-	307579
chr18	Egr1	early growth response 1	+	24330
chr18	Pcdha5	protocadherin alpha 5	+	393087
chr18	Pcdha6	protocadherin alpha 6	+	393088
chr18	Pcdha8	protocadherin alpha 8	+	116781
chr18	Pcdha10	protocadherin alpha 10	+	116778
chr18	RGD1563159	RGD1563159	-	361312
chr18	Pcdhga2	protocadherin gamma subfamily A, 2	+	498846
chr18	St8sia3	ST8 alpha-N-acetyl-neuraminide alpha-2,8-sialyltransferase 3	+	25547
chr18_random	Fbn2	fibrillin 2	+	In multiple Geneids
chr19	Ces6	carboxylesterase 6	-	246252
chr19	Car7	carbonic anhydrase 7	-	291819
chr19	Nae1	NEDD8 activating enzyme E1 subunit 1	+	84019
chr19	Cdh5	cadherin 5	-	307618
chr19	Irx3	Iroquois related homeobox 3 (Drosophila)	+	In multiple Geneids
chr19	Neto2	neuropilin (NRP) and tolloid (TLL)-like 2	+	307757
chr19	Fbxl8	F-box and leucine-rich repeat protein 8	+	498941
chr2	Fst	follistatin	-	24373
chr2	Skp2	S-phase kinase-associated protein 2 (p45)	-	294790
chr2	Cog6	component of oligomeric golgi complex 6	-	310411
chr2	Veph1	ventricular zone expressed PH domain homolog 1 (zebrafish)	-	361954
chr2	Gfm1	G elongation factor, mitochondrial 1	+	114017
chr2	Fgb	fibrinogen, B beta polypeptide	-	24366
chr2	RGD1304953	similar to SSTK-interacting protein	-	361979
chr2	Gon4l	Dingo protein	+	499653
chr2	Fam189b	family with sequence similarity 189, member B	+	310640
chr2	S100a7a	S100 calcium binding protein A7A	+	685479
chr2	Sema6c	sema domain, transmembrane domain (TM), and cytoplasmic domain, (semaphorin) 6C	+	29744
chr2	Pex11b	peroxisomal biogenesis factor 11 beta	+	310682
chr2	Csde1	cold shock domain containing E1, RNA binding	+	117180
chr2	RGD1562344	similar to Gm566 protein	+	295337
chr2	Mov10	Mov10, Moloney leukemia virus 10	-	In multiple Geneids
chr2	Hbxip	hepatitis B virus x interacting protein	+	295357
chr2	Gstm6l	glutathione S-transferase, mu 6-like	-	295362
chr2	Gstm6	glutathione S-transferase, mu 6-like	-	499688
chr2	Wdr47	WD repeat domain 47	+	310785
chr2	Cfi	complement factor I	+	79126
chr2	Odf2l	outer dense fiber of sperm tails 2-like	+	685425
chr2	Mcoln2	mucolipin 2	+	292168
chr20_random	Pou5f1	POU domain, class 5, transcription factor 1	-	294562
chr3	Hnmt	histamine N-methyltransferase	-	81676
chr3	Il1f8	interleukin 1 family, member 8	-	362076
chr3	Il1f5	interleukin 1 family, member 5 (delta)	+	311783
chr3	Il1f10	interleukin 1 family, member 10	+	362077
chr3	Il1rn	interleukin 1 receptor antagonist	+	60582
chr3	Pax8	paired box gene 8	-	81819
chr3	Tmem203	transmembrane protein 203	+	311800
chr3	Lrrc26	leucine rich repeat containing 26	+	311803
chr3	Grin1	glutamate receptor, ionotropic, N-methyl D-aspartate 1	-	24408
chr3	Fut7	fucosyltransferase 7	+	296564
chr3	Clic3	chloride intracellular channel 3	+	296566
chr3	RGD1306215	similar to hypothetical protein MGC36831	-	296565
chr3	Ptgds	prostaglandin D2 synthase (brain)	-	25526
chr3	Traf2	Tnf receptor-associated factor 2	-	311786
chr3	RGD1307615	similar to hypothetical protein FLJ13045	-	362084
chr3	Lcn5	lipocalin 5	+	29552
chr3	Lcn9	lipocalin 9	+	296578
chr3	Qsox2	quiescin Q6 sulfhydryl oxidase 2	-	681023
chr3	Snapc4	small nuclear RNA activating complex, polypeptide 4	-	362088
chr3	Notch1	Notch gene homolog 1 (Drosophila)	-	25496
chr3	Egfl7	EGF-like domain 7	+	245963
chr3	Agpat2	1-acylglycerol-3-phosphate O-acyltransferase 2 (lysophosphatidic acid acyltransferase, beta)	-	311821
chr3	Nelf	nasal embryonic LHRH factor	+	117536
chr3	Abo	ABO blood group (transferase A, alpha 1-3-N-acetylgalactosaminyltransferase; transferase B, alpha 1-3-galactosyltransferase)	+	65270
chr3	Surf6	surfeit gene 6	-	303076
chr3	RGD1311501	similar to chromosome 9 open reading frame 7	+	296599
chr3	Olfm1	olfactomedin 1	+	93667
chr3	RGD1306233	similar to hypothetical protein MGC29761	-	296608
chr3	Tsc1	tuberous sclerosis 1	+	60445
chr3	RGD1303144	HypB, AroK, ADK and rho factor domain containing protein RGD1303144	+	311833
chr3	Barhl1	BarH-like 1 (Drosophila)	-	117232
chr3	Med27	mediator complex subunit 27	+	296612
chr3	Zdhhc12	zinc finger, DHHC domain containing 12	-	366014
chr3	Endog	endonuclease G	+	362100
chr3	LOC499770	similar to LOC495800 protein	-	499770
chr3	Phyhd1	phytanoyl-CoA dioxygenase domain containing 1	+	296621
chr3	Dolpp1	dolichyl pyrophosphate phosphatase 1	+	296624
chr3	Ptges	prostaglandin E synthase	-	59103
chr3	Phf19	PHD finger protein 19	-	296653
chr3	Olr408	olfactory receptor 408	+	296672
chr3	Olr434	olfactory receptor 434	+	296694
chr3	Cir1	corepressor interacting with RBPJ, 1	-	362149
chr3	Wipf1	WAS/WASL interacting protein family, member 1	-	117538
chr3	Prg3	proteoglycan 3	+	295706
chr3	Olr473	olfactory receptor 473	+	295744
chr3	Olr484	olfactory receptor 484	-	295750
chr3	Olr488	olfactory receptor 488	-	295754
chr3	Olr493	olfactory receptor 493	-	295758
chr3	Olr588	olfactory receptor 588	+	295822
chr3	Olr654	olfactory receptor 654	-	404829
chr3	Olr663	olfactory receptor 663	-	295869
chr3	Olr707	olfactory receptor 707	-	405953
chr3	Lmo2	LIM domain only 2	+	362176
chr3	Olr756	olfactory receptor 756	+	404803
chr3	Olr775	olfactory receptor 775	-	296028
chr3	Olr789	olfactory receptor 789	-	296042
chr3	Rpusd2	RNA pseudouridylate synthase domain containing 2	+	311326
chr3	Pldn	pallidin	+	317630
chr3	Ttl	tubulin tyrosine ligase	+	171572
chr3	Defb26	defensin beta 26	-	641629
chr3	Ada	adenosine deaminase	-	24165
chr3	Neurl2	neuralized-like 2 (Drosophila)	-	311633
chr3	Pcif1	PDX1 C-terminal inhibiting factor 1	+	362269
chr3	Dido1	death inducer-obliterator 1	-	362286
chr3_random	Abcb11	ATP-binding cassette, sub-family B (MDR/TAP), member 11	+	83569
chr3_random	Bdnf	brain derived neurotrophic factor	+	24225
chr3_random	RGD1562846	similar to Docking protein 5 (Downstream of tyrosine kinase 5) (Protein dok-5)	+	502694
chr4	Il6	interleukin 6	-	24498
chr4	Dnajb6	DnaJ (Hsp40) homolog, subfamily B, member 6	-	362293
chr4	Shh	sonic hedgehog	+	29499
chr4	Htr5a	5-hydroxytryptamine (serotonin) receptor 5A	-	25689
chr4	Xrcc2	X-ray repair complementing defective repair in Chinese hamster cells 2	+	499966
chr4	Cct8l1	chaperonin containing TCP1, subunit 8 (theta)-like 1	-	499967
chr4	Galnt11	UDP-N-acetyl-alpha-D-galactosamine:polypeptide N-acetylgalactosaminyltransferase 11	-	311952
chr4	Crygn	crystallin, gamma N	+	296730
chr4	Wdr86	--	+	311956
chr4	Abcf2	ATP-binding cassette, sub-family F (GCN20), member 2	+	311959
chr4	Asb10	ankyrin repeat and SOCS box-containing protein 10	+	499972
chr4	Fastk	Fas-activated serine/threonine kinase	+	In multiple Geneids
chr4	Cdk5	cyclin-dependent kinase 5	+	140908
chr4	Slc4a2	solute carrier family 4 (anion exchanger), member 2	-	24780
chr4	Abcb8	ATP-binding cassette, sub-family B (MDR/TAP), member 8	-	362302
chr4	Kcnh2	potassium voltage-gated channel, subfamily H (eag-related), member 2	+	117018
chr4	Tomm7	translocase of outer mitochondrial membrane 7 homolog (yeast)	+	685620
chr4	Slc26a5	solute carrier family 26, member 5	+	83819
chr4	Dnajc2	DnaJ (Hsp40) homolog, subfamily C, member 2	+	116456
chr4	Psmc2	proteasome (prosome, macropain) 26S subunit, ATPase 2	-	25581
chr4	Napepld	N-acyl phosphatidylethanolamine phospholipase D	+	296757
chr4	Armc10	armadillo repeat containing 10	-	296758
chr4	Lrrc17	leucine rich repeat containing 17	-	502715
chr4	Fgl2	fibrinogen-like 2	-	84586
chr4	Hgf	hepatocyte growth factor	-	24446
chr4	Sema3a	sema domain, immunoglobulin domain (Ig), short basic domain, secreted, (semaphorin) 3A	-	29751
chr4	Sema3d	sema domain, immunoglobulin domain (Ig), short basic domain, secreted, (semaphorin) 3D	-	246262
chr4	Dmtf1	cyclin D binding myb-like transcription factor 1	+	114485
chr4	Rundc3b	RUN domain containing 3B	-	688590
chr4	Abcb1b	ATP-binding cassette, sub-family B (MDR/TAP), member 1B	+	24646
chr4	Abcb4	ATP-binding cassette, sub-family B (MDR/TAP), member 4	+	24891
chr4	Crot	carnitine O-octanoyltransferase	-	83842
chr4	Steap4	STEAP family member 4	-	499991
chr4	Steap1	six transmembrane epithelial antigen of the prostate 1	+	297738
chr4	Steap2	six transmembrane epithelial antigen of the prostate 2	+	312052
chr4	Gtpbp10	GTP-binding protein 10 (putative)	+	312054
chr4	Pon3	paraoxonase 3	-	312086
chr4	Impdh1	inosine 5'-phosphate dehydrogenase 1	-	362329
chr4	Zc3hc1	zinc finger, C3HC-type 1	-	296957
chr4	LOC680112	hypothetical protein LOC680112	+	680112
chr4	V1rc5	vomeronasal 1 receptor, C5	+	494243
chr4	RGD1562720	similar to hypothetical protein FLJ25369	-	500197
chr4	Sema4f	sema domain, immunoglobulin domain (Ig), transmembrane domain (TM) and short cytoplasmic domain, (semaphorin) 4F	-	29745
chr4	Apobec1	apolipoprotein B editing complex 1	-	25383
chr4	Clstn3	calsyntenin 3	-	171393
chr4	Ing4	inhibitor of growth family, member 4	+	297597
chr4	Klre1	killer cell lectin-like receptor, family E, member 1	+	297645
chr4	Apold1	apolipoprotein L domain containing 1	+	444983
chr4	Plbd1	phospholipase B domain containing 1	-	297694
chr4_random	Usp18	ubiquitin specific peptidase 18	-	312688
chr4_random	Tuba8	tubulin, alpha 8	-	500377
chr5	Ly96	lymphocyte antigen 96	-	448830
chr5	LOC297756	ribosomal protein S8-like	-	297756
chr5	Trpa1	transient receptor potential cation channel, subfamily A, member 1	+	312896
chr5	Rbpj	recombination signal binding protein for immunoglobulin kappa J region	+	679028
chr5	Lactb2	lactamase, beta 2	+	297768
chr5	Ncoa2	nuclear receptor coactivator 2	+	83724
chr5	Sulf1	sulfatase 1	-	171396
chr5	Depdc2	DEP domain containing 2	-	312912
chr5	Cpa6	carboxypeptidase A6	+	312913
chr5	LOC500392	similar to hypothetical protein FLJ25692	-	500392
chr5	Vcpip1	valosin containing protein (p97)/p47 complex interacting protein 1	+	286761
chr5	RGD1561849	similar to RIKEN cDNA 3110035E14	-	500393
chr5	Adhfe1	alcohol dehydrogenase, iron containing, 1	-	362474
chr5	Rrs1	RRS1 ribosome biogenesis regulator homolog (S. cerevisiae)	-	297784
chr5	Oprk1	opioid receptor, kappa 1	-	29335
chr5	Lypla1	lysophospholipase 1	-	In multiple Geneids
chr5	Mrpl15	mitochondrial ribosomal protein L15	+	297799
chr5	Xkr4	X Kell blood group precursor related family member 4	+	297801
chr5	Sdr16c5	short chain dehydrogenase/reductase family 16C, member 5	-	297805
chr5	Sdr16c6	short chain dehydrogenase/reductase family 16C, member 6	-	502939
chr5	Rab2a	RAB2A, member RAS oncogene family	+	65158
chr5	RGD1559904	similar to mKIAA1429 protein	-	313061
chr5	Gem	GTP binding protein (gene overexpressed in skeletal muscle)	+	297902
chr5	Tmem67	transmembrane protein 67	-	313067
chr5	Slc26a7	solute carrier family 26, member 7	-	297910
chr5	Necab1	N-terminal EF-hand calcium binding protein 1	-	64169
chr5	Wwp1	WW domain containing E3 ubiquitin protein ligase 1	-	297930
chr5	Coq3	coenzyme Q3 homolog, methyltransferase (yeast)	-	29309
chr5	Ndufaf4	NADH dehydrogenase (ubiquinone) 1 alpha subcomplex, assembly factor 4	+	362495
chr5	Gpr63	G protein-coupled receptor 63	+	297952
chr5	Fhl5	four and a half LIM domains 5	-	297954
chr5	Manea	mannosidase, endo-alpha	-	140808
chr5	Epha7	Eph receptor A7	+	171287
chr5	Lyrm2	LYR motif containing 2	+	690354
chr5	Rragd	Ras-related GTP binding D	+	297960
chr5	Gabrr1	gamma-aminobutyric acid (GABA-C) receptor, subunit rho 1	+	29694
chr5	Cnr1	cannabinoid receptor 1 (brain)	+	25248
chr5	Akirin2	akirin 2	+	297968
chr5	Slc35a1	solute carrier family 35 (CMP-sialic acid transporter), member 1	-	313139
chr5	RGD1305158	similar to RIKEN cDNA 1810030N24	-	297971
chr5	Ifnk	interferon kappa	+	313152
chr5	Mobkl2b	MOB1, Mps One Binder kinase activator-like 2A (yeast)	-	366352
chr5	RGD1359108	similar to RIKEN cDNA 3110043O21	-	313155
chr5	RGD1306195	similar to RAN protein	+	313163
chr5	Ddx58	DEAD (Asp-Glu-Ala-Asp) box polypeptide 58	-	297989
chr5	Topors	topoisomerase I binding, arginine/serine-rich	-	362501
chr5	Ndufb6	NADH dehydrogenase (ubiquinone) 1 beta subcomplex, 6	-	297990
chr5	Sec61gl	SEC61 gamma subunit-like	-	100189555
chr5	LOC690918	hypothetical protein LOC690918	+	690918
chr5	Aptx	aprataxin	-	259271
chr5	Dnaja1	DnaJ (Hsp40) homolog, subfamily A, member 1	+	65028
chr5	Smu1	smu-1 suppressor of mec-8 and unc-52 homolog (C. elegans)	-	117541
chr5	Ubap1	ubiquitin-associated protein 1	+	362502
chr5	LOC691024	similar to Protein C9orf25 homolog	-	691024
chr5	RGD1306576	similar to hypothetical protein	-	298002
chr5	Dctn3	dynactin 3	-	362504
chr5	LOC500445	similar to hypothetical protein 4931430D02	-	500445
chr5	Dnajb5	DnaJ (Hsp40) homolog, subfamily B, member 5	+	313811
chr5	Unc13b	unc-13 homolog B (C. elegans)	+	64830
chr5	Tln1	talin 1	-	313494
chr5	RGD1310425	hypothetical LOC298398	-	298398
chr5	Olr837	olfactory receptor 837	-	405207
chr5	Olr839	olfactory receptor 839	-	298734
chr5	Olr840	olfactory receptor 840	+	298733
chr5	Ccin	calicin	+	298392
chr5	Rnf38	ring finger protein 38	-	171501
chr5	Melk	maternal embryonic leucine zipper kinase	+	362510
chr5	RGD1565236	similar to transcription factor	-	500453
chr5	Grhpr	glyoxylate reductase/hydroxypyruvate reductase	+	680021
chr5	Frmpd1	FERM and PDZ domain containing 1	+	313244
chr5	Rg9mtd3	RNA (guanine-9-) methyltransferase domain containing 3	+	298081
chr5	Exosc3	exosome component 3	-	313243
chr5	Dcaf10	--	+	313242
chr5	RGD1305807	hypothetical LOC298077	+	298077
chr5	Tdrd7	tudor domain containing 7	+	85425
chr5	Tstd2	thiosulfate sulfurtransferase (rhodanese)-like domain containing 2	-	362514
chr5	Xpa	xeroderma pigmentosum, complementation group A	-	298074
chr5	Anp32b	acidic nuclear phosphoprotein 32 family, member B	+	170724
chr5	Tbc1d2	TBC1 domain family, member 2	-	313234
chr5	Zbtb48	zinc finger and BTB domain containing 48	-	362668
chr5	Vwa1	von Willebrand factor A domain containing 1	-	298683
chr5_random	Tmem57	transmembrane protein 57	+	313618
chr5_random	Nbl1	neuroblastoma, suppression of tumorigenicity 1	-	50594
chr6	Epas1	endothelial PAS domain protein 1	+	29452
chr7	Baz2a	bromodomain adjacent to zinc finger domain, 2A	+	304601
chr7	Rbms2	RNA binding motif, single stranded interacting protein 2	-	288771
chr7	Gls2	glutaminase 2 (liver, mitochondrial)	+	192268
chr7	Spryd4	SPRY domain containing 4	-	288772
chr7	Timeless	timeless homolog (Drosophila)	+	83508
chr7	Apof	apolipoprotein F	+	500761
chr7	Stat2	signal transducer and activator of transcription 2	+	288774
chr7	Il23a	Interleukin 23, alpha subunit p19	-	155140
chr7	Cs	citrate synthase	+	170587
chr7	Rab5b	RAB5B, member RAS oncogene family	-	288779
chr7	Silv	silver homolog (mouse)	+	362818
chr7	Wibg	within bgcn homolog (Drosophila)	+	366790
chr7	Mettl7b	methyltransferase like 7B	-	366792
chr7	Olr889	olfactory receptor 889	-	288818
chr7	Olr898	olfactory receptor 898	-	288811
chr7	Olr922	olfactory receptor 922	-	404948
chr7	Olr927	olfactory receptor 927	-	366799
chr7	Olr987	olfactory receptor 987	-	366810
chr7	Olr1006	olfactory receptor 1006	-	288886
chr7	Olr1007	olfactory receptor 1007	-	288887
chr7	Olr1016	olfactory receptor 1016	-	288858
chr7	Olr1020	olfactory receptor 1020	-	288854
chr7	Olr1057	olfactory receptor 1057	-	288866
chr7	Olr1061	olfactory receptor 1061	-	288829
chr7	Olr1063	olfactory receptor 1063	+	288828
chr7	Olr1065	olfactory receptor 1065	+	304633
chr7	Olr1069	olfactory receptor 1069	-	362821
chr7	Olr1070	olfactory receptor 1070	-	366816
chr7	Olr1072	olfactory receptor 1072	-	288822
chr7	S1pr4	sphingosine-1-phosphate receptor 4	+	314649
chr7	Ncln	nicalin homolog (zebrafish)	+	314648
chr7	Brunol5	bruno-like 5, RNA binding protein (Drosophila)	+	314647
chr7	Dohh	deoxyhypusine hydroxylase/monooxygenase	-	314644
chr7	RGD1307722	similar to hypothetical protein MGC20700	-	362824
chr7	Hmg20b	high mobility group 20 B	+	362825
chr7	RGD1563634	similar to R31449_3	-	500790
chr7	Tjp3	tight junction protein 3	+	314640
chr7	Apba3	amyloid beta (A4) precursor protein-binding, family A, member 3	-	83611
chr7	Map2k2	mitogen activated protein kinase kinase 2	-	58960
chr7	Diras1	DIRAS family, GTP-binding RAS-like 1	+	366826
chr7	Oaz1	ornithine decarboxylase antizyme 1	-	In multiple Geneids
chr7	Amh	anti-Mullerian hormone	-	25378
chr7	Mobkl2a	MOB1, Mps One Binder kinase activator-like 2A (yeast)	+	362833
chr7	Adat3	adenosine deaminase, tRNA-specific 3	-	100125374
chr7	Uqcr	ubiquinol-cytochrome c reductase, 6.4kDa subunit	+	690848
chr7	Rps15	ribosomal protein S15	-	29285
chr7	Dazap1	DAZ associated protein 1	-	362836
chr7	Cirbp	cold inducible RNA binding protein	-	81825
chr7	Sbno2	strawberry notch homolog 2 (Drosophila)	+	314619
chr7	Hmha1	histocompatibility (minor) HA-1	-	314618
chr7	Grin3b	glutamate receptor, ionotropic, N-methyl-D-aspartate 3B	-	170796
chr7	Wdr18	WD repeat domain 18	-	314617
chr7	Arid3a	AT rich interactive domain 3A (Bright like)	-	314616
chr7	Med16	mediator complex subunit 16	+	299607
chr7	Cfd	complement factor D (adipsin)	-	54249
chr7	LOC500797	hypothetical LOC500797	-	500797
chr7	Prssl1	protease, serine-like 1	+	408241
chr7	Hcn2	hyperpolarization activated cyclic nucleotide-gated potassium channel 2	-	114244
chr7	Cdc34	cell division cycle 34 homolog (S. cerevisiae)	-	299602
chr7	Shc2	src homology 2 domain-containing transforming protein C2	+	In multiple Geneids
chr7	Giot1	gonadotropin inducible ovarian transcription factor 1	-	171090
chr7	Olr1076	olfactory receptor 1076	-	404961
chr7	Olr1078	olfactory receptor 1078	-	299593
chr7	Olr1084	olfactory receptor 1084	+	404958
chr7	Ephx3	epoxide hydrolase 3	-	366836
chr7	Wiz	widely-interspaced zinc finger motifs	-	314598
chr7	Zfp472	zinc finger protein 472	+	314587
chr7	Olr1095	olfactory receptor 1095	-	299576
chr7	Myo1f	myosin IF	+	314654
chr7	Kank3	KN motif and ankyrin repeat domains 3	+	366848
chr7	Cd320	CD320 molecule	+	362851
chr7	Olr1096	olfactory receptor 1096	-	302027
chr7	Lrp1	low density lipoprotein receptor-related protein 1	-	299858
chr7	Vps28	vacuolar protein sorting 28 (yeast)	-	300052
chr7	Tmem184b	transmembrane protein 184B	-	362959
chr7	Cyp2d5	cytochrome P450, family 2, subfamily d, polypeptide 5	-	286963
chr7	Pkdrej	polycystic kidney disease (polycystin) and REJ (sperm receptor for egg jelly, sea urchin homolog)-like	-	300124
chr7	Olr1111	olfactory receptor 1111	+	300205
chr7	Fkbp11	FK506 binding protein 11	-	300211
chr7	Tuba1a	tubulin, alpha 1A	-	64158
chr7	Acvr1b	activin A receptor, type 1B	+	In multiple Geneids
chr7	Hoxc12	homeo box C12	+	300262
chr8	Aasdhppt	aminoadipate-semialdehyde dehydrogenase-phosphopantetheinyl transferase	-	300328
chr8	Dync2h1	dynein cytoplasmic 2 heavy chain 1	-	65209
chr8	Fam76b	family with sequence similarity 76, member B	+	367021
chr8	Taf1d	TATA box binding protein (TBP)-associated factor, RNA polymerase I, D, 41kDa	+	363017
chr8	Fat3	FAT tumor suppressor homolog 3 (Drosophila)	-	191571
chr8	Ubl5	ubiquitin-like 5	+	500954
chr8	Olfm2	olfactomedin 2	-	313783
chr8	RGD1309188	similar to hypothetical protein BC011833	+	315463
chr8	Yipf2	Yip1 domain family, member 2	-	363027
chr8	Elavl3	ELAV (embryonic lethal, abnormal vision, Drosophila)-like 3 (Hu antigen C)	-	282824
chr8	Herpud2	HERPUD family member 2	-	300463
chr8	Jam3	junctional adhesion molecule 3	-	315509
chr8	Ntm	neurotrimin	-	50864
chr8	Dpagt1	dolichyl-phosphate (UDP-N-acetylglucosamine) acetylglucosaminephosphotransferase 1 (GlcNAc-1-P transferase)	+	300668
chr8	Tmem202	transmembrane protein 202	-	691306
chr8	Igdcc3	immunoglobulin superfamily, DCC subclass, member 3	+	315759
chr8	Tmem115	transmembrane protein 115	+	363136
chr8	Mon1a	MON1 homolog A (yeast)	+	315999
chr8	Apeh	acylpeptide hydrolase	-	24206
chr8	Camp	cathelicidin antimicrobial peptide	-	316010
chr8	Myl3	myosin, light polypeptide 3	+	24585
chr8	Ccr4	chemokine (C-C motif) receptor 4	-	171054
chr9	Casp8	caspase 8	+	64044
chr9	Lrfn2	leucine rich repeat and fibronectin type III domain containing 2	-	316205
chr9	Nfkbie	nuclear factor of kappa light polypeptide gene enhancer in B-cells inhibitor, epsilon	-	316241
chr9	Defb49	defensin beta 49	-	641653
chr9	Gsta3	glutathione S-transferase A3	-	24421
chr9	Imp4	IMP4, U3 small nucleolar ribonucleoprotein, homolog (yeast)	+	316317
chr9	Ptpn18	protein tyrosine phosphatase, non-receptor type 18	+	301333
chr9	Zap70	zeta-chain (TCR) associated protein kinase	+	In multiple Geneids
chr9	Il1rl1	interleukin 1 receptor-like 1	+	In multiple Geneids
chr9	Gpr45	G protein-coupled receptor 45	+	301372
chr9	Nck2	non-catalytic region of tyrosine kinase adaptor protein 2	+	316369
chr9	Gulp1	GULP, engulfment adaptor PTB domain containing 1	+	314543
chr9	Ctdsp1	CTD (carboxy-terminal domain, RNA polymerase II, polypeptide A) small phosphatase 1	+	363249
chr9	Zfand2b	zinc finger, AN1 type domain 2B	+	363253
chr9	Speg	SPEG complex locus	+	363256
chr9	Inpp5d	inositol polyphosphate-5-phosphatase D	+	54259
chr9	Epb4.1l3	erythrocyte protein band 4.1-like 3	+	116724
chr9_random	Spats2l	spermatogenesis associated, serine-rich 2-like	+	316426
chr9_random	Adcyap1	adenylate cyclase activating polypeptide 1	+	24166
chrUn	Arl13b	ADP-ribosylation factor-like 13B	-	304037
chrUn	Marco	macrophage receptor with collagenous structure	+	367391
chrUn	Vom2r77	vomeronasal 2 receptor, 77	-	690227
chrUn	P4ha1	procollagen-proline, 2-oxoglutarate 4-dioxygenase (proline 4-hydroxylase), alpha 1 polypeptide	-	64475
chrUn	Gtf2f1	general transcription factor IIF, polypeptide 1	+	316123
chrUn	Pspn	persephin	+	25525
chrUn	Acsbg2	acyl-CoA synthetase bubblegum family member 2	+	301120
chrUn	Dus3l	dihydrouridine synthase 3-like (S. cerevisiae)	-	301122
chrUn	Vmac	vimentin-type intermediate filament associated coiled-coil protein	+	363327
chrUn	Ndufa11	NADH dehydrogenase (ubiquinone) 1 alpha subcomplex 11	-	301123
chrUn	LOC301124	hypothetical LOC301124	+	301124
chrUn	LOC301128	similar to jumonji domain containing 2B	-	301128
chrUn	Fem1a	feminization 1 homolog a (C. elegans)	-	316131
chrUn	Ubxn6	UBX domain protein 6	+	363332
chrUn	Efcab1	EF hand calcium binding domain 1	-	301957
chrUn	Adrbk2	adrenergic receptor kinase, beta 2	-	25372
chrUn	Cbx8	chromobox homolog 8 (Drosophila, Pc class)	-	303731
chrUn	Steap3	STEAP family member 3	+	170824
chrUn	Tmem37	transmembrane protein 37	+	245953
chrX	Dcaf12l1	--	+	313296
chrX	Ace2	angiotensin I converting enzyme (peptidyl-dipeptidase A) 2	-	302668

## Sheet: Hypomethylated genes
chro	gene	description	position	Gene-id
chr1	Vom2r4	vomeronasal 2 receptor, 4	-	308248
chr1	Ppil4	peptidylprolyl isomerase (cyclophilin)-like 4	+	361449
chr1	Zc3h12d	zinc finger CCCH type containing 12D	+	308266
chr1	Shprh	SNF2 histone linker PHD RING helicase	+	308282
chr1	Plagl1	pleiomorphic adenoma gene-like 1	+	25157
chr1	Phactr2	phosphatase and actin regulator 2	-	308291
chr1	Vta1	Vps20-associated 1 homolog (S. cerevisiae)	-	292640
chr1	Il22ra2	interleukin 22 receptor, alpha 2	+	444986
chr1	Pex7	peroxisomal biogenesis factor 7	-	308718
chr1	Ahi1	Abelson helper integration site 1	+	308923
chr1	Hbs1l	Hbs1-like (S. cerevisiae)	+	293408
chr1	L3mbtl3	l(3)mbt-like 3 (Drosophila)	+	309550
chr1	Fiz1	FLT3-interacting zinc finger 1	+	292584
chr1	Ube2s	ubiquitin-conjugating enzyme E2S	+	292588
chr1	Gltscr1	glioma tumor suppressor candidate region gene 1	-	292622
chr1	Pnmal1	PNMA-like 1	+	361515
chr1	RGD1307390	similar to BC282485_1	-	292680
chr1	Snrpd2	small nuclear ribonucleoprotein D2-like	+	680309
chr1	Rtn2	reticulon 2 (Z-band associated protein)	+	In multiple Geneids
chr1	Apoc4	apolipoprotein A-IV	-	In multiple Geneids
chr1	Zfp428	zinc finger protein 428	+	361519
chr1	Zfp36	zinc finger protein 36	-	In multiple Geneids
chr1	Zbtb32	zinc finger and BTB domain containing 32	-	688845
chr1	Fv1	Friend virus susceptibility 1	+	308568
chr1	Bcl2l12	BCL2-like 12 (proline rich)	-	361567
chr1	Izumo1	izumo sperm-egg fusion 1	+	499152
chr1	Rasip1	Ras interacting protein 1	+	292912
chr1	Map6	microtubule-associated protein 6	+	29457
chr1	Folr2	folate receptor 2 (fetal)	-	293154
chr1	Olr50	olfactory receptor 50	+	293210
chr1	Olr88	olfactory receptor 88	+	405013
chr1	Olr93	olfactory receptor 93	-	293234
chr1	Olr130	olfactory receptor 130	-	In multiple Geneids
chr1	Olr188	olfactory receptor 188	+	405918
chr1	Olr229	olfactory receptor 229	-	293373
chr1	Olr235	olfactory receptor 235	+	293381
chr1	Olr242	olfactory receptor 242	+	293387
chr1	Ipo7	importin 7	+	308939
chr1	rnf141	ring finger protein 141	-	308900
chr1	RGD1565096	similar to TSG118.1	-	499255
chr1	RGD1310127	similar to cDNA sequence BC017158	-	361654
chr1	Tubgcp2	tubulin, gamma complex associated protein 2	-	309098
chr1	Sct	secretin	-	24769
chr1	Th	tyrosine hydroxylase	-	25085
chr1	Dhcr7	7-dehydrocholesterol reductase	+	64191
chr1	Acy3	aspartoacylase (aminoacylase) 3	+	293653
chr1	Doc2g	double C2, gamma	+	293654
chr1	RGD1307603	similar to hypothetical protein MGC37914	-	293656
chr1	Stx5	syntaxin 5	+	65134
chr1	Tmem179b	transmembrane protein 179B	-	690263
chr1	Vps37c	vacuolar protein sorting 37C (yeast)	+	308178
chr1	Olr329	olfactory receptor 329	+	293773
chr1	Olr334	olfactory receptor 334	-	405927
chr1	Olr347	olfactory receptor 347	+	405031
chr1	RGD1310039	similar to hypothetical protein FLJ10058	-	361747
chr1_random	Esr1	estrogen receptor 1 (alpha)	-	24890
chr1_random	Olr386	olfactory receptor 386	-	405147
chr1_random	Lrrc68	leucine rich repeat containing 68	+	308398
chr1_random	Olr387	olfactory receptor 387	+	292324
chr1_random	Abcc2	ATP-binding cassette, sub-family C (CFTR/MRP), member 2	+	In multiple Geneids
chr10	Nde1	nuclear distribution gene E homolog 1 (A nidulans)	-	83836
chr10	Zc3h7a	zinc finger CCCH type containing 7 A	+	360466
chr10	Litaf	LPS-induced TN factor	+	In multiple Geneids
chr10	Prm1	protamine 1	+	24685
chr10	Tekt5	tektin 5	+	363538
chr10	Pmm2	phosphomannomutase 2	-	302915
chr10	Fam86a	family with sequence similarity 86, member A	+	302931
chr10	Alg1	asparagine-linked glycosylation 1 homolog (yeast, beta-1,4-mannosyltransferase)	-	360475
chr10	Nagpa	N-acetylglucosamine-1-phosphodiester alpha-N-acetylglucosaminidase	+	360476
chr10	Hmox2	heme oxygenase (decycling) 2	-	79239
chr10	Trap1	TNF receptor-associated protein 1	+	287069
chr10	Dnase1	deoxyribonuclease I	-	25633
chr10	Olr1364	olfactory receptor 1364	-	405150
chr10	Olr1372	olfactory receptor 1372	-	287083
chr10	Zscan10	zinc finger and SCAN domain containing 10	+	302962
chr10	Ccdc64b	coiled-coil domain containing 64B	+	302964
chr10	Tnfrsf12a	tumor necrosis factor receptor superfamily, member 12a	-	302965
chr10	Paqr4	progestin and adipoQ receptor family member IV	-	302967
chr10	Prss33	protease, serine, 33	-	497873
chr10	Prss32	protease, serine, 32	+	302970
chr10	RGD1562673	similar to Prostatic spermine-binding protein precursor (SBP)	-	363551
chr10	Prss22	protease, serine, 22	-	302971
chr10	Prss27	protease, serine 27	+	287108
chr10	Kctd5	potassium channel tetramerisation domain containing 5	-	287109
chr10	Amdhd2	amidohydrolase domain containing 2	-	302972
chr10	Rnps1	ribonucleic acid binding protein S1	+	287113
chr10	Caskin1	CASK interacting protein 1	+	140722
chr10	Nthl1	nth (endonuclease III)-like 1 (E.coli)	+	29541
chr10	Tsc2	tuberous sclerosis 2	-	24855
chr10	Mrps34	mitochondrial ribosomal protein S34	+	287126
chr10	RGD1565744	similar to RIKEN cDNA 0610007P22	+	360494
chr10	Tpsab1	tryptase alpha/beta 1	-	54271
chr10	Tpsg1	tryptase gamma 1	+	302990
chr10	Sstr5	somatostatin receptor 5	-	25354
chr10	Metrn	meteorin, glial cell differentiation regulator	-	287151
chr10	Fbxl16	F-box and leucine-rich repeat protein 16	+	494223
chr10	Mpg	N-methylpurine-DNA glycosylase	-	24561
chr10	RGD1311343	similar to RIKEN cDNA 4930524B15	-	360506
chr10	Bnip1	BCL2/adenovirus E1B 19kDa-interacting protein 1	-	140932
chr10	Fbxw11	F-box and WD-40 domain protein 11	+	303024
chr10	Nudcd2	NudC domain containing 2	+	287199
chr10	Clint1	clathrin interactor 1	+	360515
chr10	Olr1387	olfactory receptor 1387	+	287241
chr10	Olr1397	olfactory receptor 1397	+	405988
chr10	Olr1399	olfactory receptor 1399	+	405990
chr10	Mapk9	mitogen-activated protein kinase 9	+	50658
chr10	Olr1406	olfactory receptor 1406	+	405064
chr10	Olr1408	olfactory receptor 1408	+	405063
chr10	Olr1411	olfactory receptor 1411	+	405061
chr10	Leap2	liver-expressed antimicrobial peptide 2	-	497901
chr10	Lsmd1	LSM domain containing 1	+	287429
chr10	Atp1b2	ATPase, Na+/K+ transporting, beta 2 polypeptide	-	24214
chr10	Senp3	SUMO/sentrin specific peptidase 3	-	303245
chr10	Plscr3	phospholipid scramblase 3	+	360549
chr10	Sarm1	sterile alpha and TIR motif containing 1	-	287545
chr10	Ccl9	chemokine (C-C motif) ligand 9	-	360579
chr10	Olr1521	olfactory receptor 1521	-	287613
chr10	Krt28	keratin 28	-	360623
chr10	Krt33a	keratin 33A	-	303527
chr10	Coasy	Coenzyme A synthase	+	287711
chr10	Pycr1	pyrroline-5-carboxylate reductase 1	-	287877
chr10	Sectm1b	secreted and transmembrane 1B	-	287884
chr11	Pou1f1	POU class 1 homeobox 1	+	25517
chr11	Hspa13	heat shock protein 70kDa family, member 13	-	29734
chr11	Cxadr	coxsackie virus and adenovirus receptor	+	89843
chr11	RGD1563888	similar to DNA segment, Chr 16, ERATO Doi 472, expressed	-	360692
chr11	Adamts1	a disintegrin-like and metallopeptidase (reprolysin type) with thrombospondin type 1 motif, 1	-	79252
chr11	Rnf160	--	-	288308
chr11	Bach1	BTB and CNC homology 1	+	304127
chr11	Cldn17	claudin 17	-	304125
chr11	Krtap15-1	keratin associated protein 15	+	288297
chr11	RGD1310778	similar to Putative protein C21orf45	-	288272
chr11	RGD1562726	similar to Putative protein C21orf62 homolog	-	498060
chr11	B4galt4	UDP-Gal:betaGlcNAc beta 1,4-galactosyltransferase, polypeptide 4	-	303923
chr11	Aifm3	apoptosis-inducing factor, mitochondrion-associated 3	-	303786
chr12	Vom2r58	vomeronasal 2 receptor, 58	-	501793
chr12	Vom2r60	vomeronasal 2 receptor, 60	+	501794
chr12	Alox5ap	arachidonate 5-lipoxygenase activating protein	-	29624
chr12	Epo	erythropoietin	-	24335
chr12	Mepce	methylphosphate capping enzyme	-	304361
chr13	Cdh20	cadherin 20	+	363948
chr13	Rnf152	ring finger protein 152	-	293561
chr13	Faim3	Fas apoptotic inhibitory molecule 3	+	548326
chr13	Chi3l1	chitinase 3-like 1	+	89824
chr13	LOC289035	similar to UDP-N-acetylglucosamine:a-1,3-D-mannoside beta-1,4-N-acetylgluco	+	289035
chr13	Pigc	phosphatidylinositol glycan anchor biosynthesis, class C	+	364032
chr13	Usp21	similar to Ubiquitin carboxyl-terminal hydrolase 21 (Ubiquitin thiolesterase 21) (Ubiquitin-specific processing protease 21) (Deubiquitinating enzyme 21)	-	688466
chr13	Kcnj10	potassium inwardly-rectifying channel, subfamily J, member 10	+	29718
chr13	Olr1589	olfactory receptor 1589	+	289251
chr13_random	Mosc2	MOCO sulphurase C-terminal domain containing 2	-	171451
chr13_random	LOC498316	hypothetical LOC498316	+	498316
chr13_random	LOC289378	similar to B0432.8	-	289378
chr14	Gak	cyclin G associated kinase	+	81659
chr14	Cplx1	complexin 1	+	64832
chr14	Mfsd7	major facilitator superfamily domain containing 7	+	305625
chr14	Pde6b	phosphodiesterase 6B, cGMP-specific, rod, beta	-	289878
chr14	RGD69425	ubiquitin-conjugating enzyme	-	79435
chr14	LOC689986	hypothetical protein LOC689986	-	689986
chr14	Aytl1b	acyltransferase like 1B	-	289439
chr14	Lrrc8d	leucine rich repeat containing 8D	-	305131
chr14	Lrrc8c	leucine rich repeat containing 8 family, member C	-	289443
chr14	Lrrc8b	leucine rich repeat containing 8 family, member B	-	305135
chr14	RGD1564709	similar to ATP-binding cassette, sub-family G (WHITE), member 3	+	305142
chr14	Abcg3l1	ATP-binding cassette, sub-family G (WHITE), member 3-like 1	-	289453
chr14	Nudt9	nudix (nucleoside diphosphate linked moiety X)-type motif 9	-	305149
chr14	Hsd17b11	hydroxysteroid (17-beta) dehydrogenase 11	+	289456
chr14	Hsd17b13	hydroxysteroid (17-beta) dehydrogenase 13	+	305150
chr14	Slc10a6	solute carrier family 10 (sodium/bile acid cotransporter family), member 6	+	289459
chr14	Mapk10	mitogen activated protein kinase 10	+	25272
chr14	Plac8	placenta-specific 8	+	360914
chr14	Lin54	similar to hypothetical protein	+	305171
chr14	Tmem150c	transmembrane protein 150C	+	360916
chr14	Prkg2	protein kinase, cGMP-dependent, type II	+	25523
chr14	Fgf5	fibroblast growth factor 5	-	60662
chr14	Ard1b	similar to MGC10646 protein	+	289482
chr14	RGD1561226	similar to DNA segment, Chr 5, ERATO Doi 577, expressed	-	501899
chr14	Cxcl11	chemokine (C-X-C motif) ligand 11	+	305236
chr14	Cxcl10	chemokine (C-X-C motif) ligand 10	+	245920
chr14	Ereg	epiregulin	-	59325
chr14	Cxcl6	chemokine (C-X-C motif) ligand 6 (granulocyte chemotactic protein 2)	-	60665
chr14	Afp	alpha-fetoprotein	-	24177
chr14	Dck	deoxycytidine kinase	-	79127
chr14	Csn3	casein kappa	-	29188
chr14	Ugt2b5	UDP-glucuronosyltransferase 2 family, member 37	+	266685
chr14	Ugt2b37	UDP-glucuronosyltransferase 2 family, member 37	+	29623
chr14	Tmprss11b	transmembrane protease, serine 11b	+	365265
chr14	Tmprss11c	transmembrane protease, serine 11c	+	408213
chr14	Uba6	ubiquitin-like modifier activating enzyme 6	+	305268
chr14	Rest	RE1-silencing transcription factor	-	83618
chr14	Paics	phosphoribosylaminoimidazole carboxylase, phosphoribosylaminoimidazole succinocarboxamide synthetase	-	140946
chr14	Nmu	neuromedin U	+	63887
chr14	Tmem165	transmembrane protein 165	-	364137
chr14	Chic2	cysteine-rich hydrophobic domain 2	+	83835
chr14	Corin	corin	+	289596
chr14	Prom1	prominin 1	+	60357
chr14	Pla2g3	phospholipase A2, group III	+	289733
chr14	Inpp5j	inositol polyphosphate-5-phosphatase J	-	171088
chr15	Dlg5	discs, large homolog 5 (Drosophila)	+	305645
chr15	Kcnma1	potassium large conductance calcium-activated channel, subfamily M, alpha member 1	+	83731
chr15	Vdac2	voltage-dependent anion channel 2	-	83531
chr15	Ap3m1	adaptor-related protein complex 3, mu 1 subunit	+	171126
chr15	Adk	adenosine kinase	-	25368
chr15	Vcl	vinculin	-	305679
chr15	Camk2g	calcium/calmodulin-dependent protein kinase II gamma	+	171140
chr15	Ndst2	N-deacetylase/N-sulfotransferase (heparan glucosaminyl) 2	+	114002
chr15	Chchd1	coiled-coil-helix-coiled-coil-helix domain containing 1	-	361005
chr15	Ppp3cb	protein phosphatase 3, catalytic subunit, beta isoform	+	24675
chr15	Mrps16	mitochondrial ribosomal protein S16	+	688912
chr15	Fam149b1	family with sequence similarity 149, member B1	-	289900
chr15	Kcnk5	potassium channel, subfamily K, member 5	+	364241
chr15	Cd99l2	Cd99 antigen-like 2	+	171485
chr15	Nkiras1	NFKB inhibitor interacting Ras-like protein 1	-	305751
chr15	Olr1607	olfactory receptor 1607	+	364275
chr15	Psmd6	proteasome (prosome, macropain) 26S subunit, non-ATPase, 6	+	289924
chr15	Fezf2	Fez family zinc finger 2	+	305719
chr15	Fhit	fragile histidine triad gene	+	60398
chr15	Acox2	acyl-Coenzyme A oxidase 2, branched chain	+	252898
chr15	Pdhb	pyruvate dehydrogenase (lipoamide) beta	+	289950
chr15	Flnb	filamin, beta	-	306204
chr15	Olr1616	olfactory receptor 1616	+	405129
chr15	Slc7a7	solute carrier family 7 (cationic amino acid transporter, y+ system), member 7	-	83509
chr15	Psme1	proteasome (prosome, macropain) 28 subunit, alpha	+	29630
chr15	Irf9	interferon regulatory factor 9	+	305896
chr15	RGD1308396	similar to chromosome 14 open reading frame 21	+	290235
chr15	Cenpj	centromere protein J	-	305909
chr15	Lgi3	leucine-rich repeat LGI family, member 3	+	306013
chr16	Zcchc24	zinc finger, CCHC domain containing 24	-	361104
chr16	Anxa11	annexin A11	+	290527
chr16	RGD1305689	similar to DNA segment, Chr 14, ERATO Doi 449, expressed	-	290529
chr16	Arhgef3	Rho guanine nucleotide exchange factor (GEF) 3	+	290541
chr16	Actr8	ARP8 actin-related protein 8 homolog (S. cerevisiae)	+	361107
chr16	Il17rb	interleukin 17 receptor B	-	306247
chr16	Tmem110	transmembrane protein 110	+	361110
chr16	Mustn1	musculoskeletal, embryonic nuclear protein 1	+	290553
chr16	Itih4	inter alpha-trypsin inhibitor, heavy chain 4	+	54404
chr16	Itih3	inter-alpha trypsin inhibitor, heavy chain 3	-	50693
chr16	Itih1	inter-alpha trypsin inhibitor, heavy chain 1	-	306251
chr16	Gnl3	guanine nucleotide binding protein-like 3 (nucleolar)	-	290556
chr16	Nt5dc2	5'-nucleotidase domain containing 2	+	290558
chr16	Eaf1	ELL associated factor 1	+	306261
chr16	Oxnad1	oxidoreductase NAD-binding domain containing 1	+	306270
chr16	Ncoa4	nuclear receptor coactivator 4	+	619385
chr16	Ercc6	excision repair cross-complementing rodent repair deficiency, complementation group 6	+	306274
chr16	Lrrc18	leucine rich repeat containing 18	+	306278
chr16	Arhgap22	Rho GTPase activating protein 22	+	306279
chr16	Anxa8	annexin A8	+	306283
chr16	Syt15	synaptotagmin XV	+	306285
chr16	Rgr	retinal G protein coupled receptor	-	306307
chr16	Lrit1	leucine-rich repeat, immunoglobulin-like and transmembrane domains 1	+	246214
chr16	RGD1305537	similar to RIKEN cDNA 3110001I22	-	363528
chr16	Mat1a	methionine adenosyltransferase I, alpha	+	25331
chr16	Sftpa1	surfactant, pulmonary-associated protein A1	+	In multiple Geneids
chr16	Med26	mediator complex subunit 26	+	306328
chr16	Calr3	calreticulin 3	+	364529
chr16	RGD1311847	similar to 1700030K09Rik protein	-	290615
chr16	Eps15l1	epidermal growth factor receptor pathway substrate 15-like 1	+	361120
chr16	Ap1m1	adaptor-related protein complex AP-1, mu subunit 1	-	306332
chr16	Tpm4	tropomyosin 4	-	24852
chr16	Cyp4f18	cytochrome P450, family 4, subfamily f, polypeptide 18	+	290623
chr16	MGC94542	similar to RIKEN cDNA 5430437P03	+	290631
chr16	Fam125a	family with sequence similarity 125, member A	+	290635
chr16	Slc27a1	solute carrier family 27 (fatty acid transporter), member 1	+	94172
chr16	Pgls	6-phosphogluconolactonase	+	290636
chr16	Jak3	Janus kinase 3	+	25326
chr16	Map1s	microtubule-associated protein 1S	-	290640
chr16	Rpl18a	ribosomal protein L18A	+	290641
chr16	Ccdc124	coiled-coil domain containing 124	+	290642
chr16	Lsm4	LSM4 homolog, U6 small nuclear RNA associated (S. cerevisiae)	-	290647
chr16	Ell	elongation factor RNA polymerase II	-	306347
chr16	Fkbp8	FK506 binding protein 8	-	290652
chr16	LOC498606	hypothetical protein LOC498606	+	498606
chr16	Klhl26	kelch-like 26 (Drosophila)	+	290657
chr16	Cope	coatomer protein complex, subunit epsilon	-	290659
chr16	Mef2b	myocyte enhancer factor 2B	-	498607
chr16	LOC361128	similar to TR4 orphan receptor associated protein TRA16	-	361128
chr16	Hapln4	hyaluronan and proteoglycan link protein 4	-	361129
chr16	Atp13a1	ATPase type 13A1	-	290673
chr16	Atp6v1b2	ATPase, H transporting, lysosomal V1 subunit B2	-	117596
chr16	Nat3	N-acetyltransferase 3	-	290681
chr16	Nat1	N-acetyltransferase 1 (arylamine N-acetyltransferase)	-	116631
chr16	Npy1r	neuropeptide Y receptor Y1	-	29358
chr16	Tmem192	transmembrane protein 192	-	361137
chr16	Cpe	carboxypeptidase E	+	25669
chr16	Spock3	sparc/osteonectin, cwcv and kazal-like domains proteoglycan 3	-	306404
chr16	Cbr4	carbonyl reductase 4	-	359725
chr16	Galnt7	UDP-N-acetyl-alpha-D-galactosamine:polypeptide N-acetylgalactosaminyltransferase 7	+	29750
chr16	Scrg1	scrapie responsive gene 1	-	In multiple Geneids
chr16	Hmgb1	high mobility group box 1	+	In multiple Geneids
chr16	Glra3	glycine receptor, alpha 3 subunit	-	114516
chr16	Glra3	glycine receptor, alpha 3 subunit	+	114516
chr16	Gpm6a	glycoprotein m6a	-	306439
chr16	Asb5	ankyrin repeat and SOCS box-containing 5	-	361187
chr16	Cldn22	claudin 22	-	306454
chr16	Rwdd4a	RWD domain containing 4A	-	502084
chr16	Enpp6	ectonucleotide pyrophosphatase/phosphodiesterase 6	-	306460
chr16	Irf2	interferon regulatory factor 2	-	290749
chr16	Casp3	caspase 3, apoptosis related cysteine protease	-	25402
chr16	Mlf1ip	myeloid leukemia factor 1 interacting protein	-	306464
chr16	Acsl1	acyl-CoA synthetase long-chain family member 1	-	25288
chr16	RGD1307325	similar to RIKEN cDNA 4933411K20	-	306469
chr16	Lrp2bp	Lrp2 binding protein	-	290753
chr16	Pdlim3	PDZ and LIM domain 3	-	114108
chr16	Tlr3	toll-like receptor 3	+	364594
chr16	Klkb1	kallikrein B, plasma 1	+	25048
chr16	F11	coagulation factor XI	+	290757
chr16	Asah1	N-acylsphingosine amidohydrolase 1	+	84431
chr16	Fgl1	fibrinogen-like 1	+	246186
chr16	Mtus1	mitochondrial tumor suppressor 1	+	306487
chr16	LOC688765	hypothetical protein LOC688765	-	688765
chr16	RGD1304810	similar to 6430573F11Rik protein	-	306504
chr16	Pragmin	pragma of Rnd2	-	306506
chr16	Ppp1r3b	protein phosphatase 1, regulatory (inhibitor) subunit 3B	-	192280
chr16	Tnks	tankyrase, TRF1-interacting ankyrin-related ADP-ribose polymerase	+	290794
chr16	Tmem66	transmembrane protein 66	-	290796
chr16	Leprotl1	leptin receptor overlapping transcript-like 1	+	361160
chr16	Gtf2e2	general transcription factor II E, polypeptide 2 (beta subunit)	-	306516
chr16	Ubxn8	--	+	290802
chr16	Ppp2cb	protein phosphatase 2 (formerly 2A), catalytic subunit, beta isoform	-	24673
chr16	Tex15	testis expressed gene 15	-	290803
chr16	Nrg1	neuregulin 1	+	112400
chr16	RGD1310414	similar to hypothetical protein FLJ23263	-	290811
chr16	Unc5d	unc-5 homolog D (C. elegans)	+	306534
chr16	Got1l1	glutamic-oxaloacetic transaminase 1-like 1	+	306540
chr16	Erlin2	ER lipid raft associated 2	-	290823
chr16	Thap1	THAP domain containing, apoptosis associated protein 1	-	306547
chr16	Fnta	farnesyltransferase, CAAX box, alpha	+	25318
chr16	Ash2l	ash2 (absent, small, or homeotic)-like (Drosophila)	+	290829
chr16	Star	steroidogenic acute regulatory protein	-	25557
chr16	Ppapdc1b	phosphatidic acid phosphatase type 2 domain containing 1B	-	680466
chr16	Whsc1l1	Wolf-Hirschhorn syndrome candidate 1-like 1 (human)	-	290831
chr16	Fgfr1	Fibroblast growth factor receptor 1	-	79114
chr16	Adam5	a disintegrin and metallopeptidase domain 5	+	In multiple Geneids
chr16	Golga7	golgi autoantigen, golgin subfamily a, 7	+	361171
chr16	Gins4	GINS complex subunit 4 (Sld5 homolog)	+	290842
chr16	Agpat6	1-acylglycerol-3-phosphate O-acyltransferase 6 (lysophosphatidic acid acyltransferase, zeta)	+	290843
chr16	Plat	plasminogen activator, tissue	-	25692
chr16	Polb	polymerase (DNA directed), beta	+	29240
chr16	Mrps31	mitochondrial ribosomal protein S31	-	290850
chr16	Tpte	transmembrane phosphatase with tensin homology	-	364629
chr16	Vps36	vacuolar protein sorting 36 (yeast)	-	290851
chr16	Atp7b	ATPase, Cu++ transporting, beta polypeptide	+	24218
chr16	Defb11	defensin beta 11	-	641630
chr16	Defb9	defensin beta 9	-	641633
chr16	Defb10	defensin beta 10	-	641635
chr16	Defb2	defensin beta 4	-	641631
chr16	Defa-rs1	defensin alpha-related sequence 1	+	613220
chr16	Defa8	defensin alpha 8	+	613224
chr16	Defa9	defensin alpha 9	+	498658
chr16	Defb51	defensin beta 51	+	641620
chr16	Defb33	defensin beta 33	-	641647
chr16	Defb39	defensin beta 39	+	641646
chr16	Defb37	defensin beta 37	+	652921
chr16	Defb40	defensin beta 40	+	641637
chr16	Xkr5	X Kell blood group precursor-related family, member 5	+	497083
chr16	Csmd1	CUB and Sushi multiple domains 1	+	364634
chr16	Zfp828	zinc finger protein 828	-	306647
chr16	Rasa3	RAS p21 protein activator 3	+	29372
chr16	LOC290876	similar to RIKEN cDNA 1700029H14	+	290876
chr16	Adprhl1	ADP-ribosylhydrolase like 1	+	290880
chr16_random	Gdf2	growth differentiation factor 2	+	290921
chr16_random	Sftpd	surfactant associated protein D	-	25350
chr16_random	Asb5	ankyrin repeat and SOCS box-containing 5	+	361187
chr16_random	Spata4	spermatogenesis associated 4	+	306441
chr16_random	LOC680045	hypothetical protein LOC680045	+	680045
chr16_random	Usp19	ubiquitin specific peptidase 19	+	361190
chr17	Pols	polymerase (DNA directed) sigma	+	306672
chr17	Hiatl1	hippocampus abundant transcript-like 1	+	306687
chr17	Ctsl1	cathepsin L1	+	25697
chr17	Cdc14b	CDC14 cell division cycle 14 homolog B (S. cerevisiae)	+	361195
chr17	Habp4	hyaluronic acid binding protein 4	-	361196
chr17	Ptch1	patched homolog 1 (Drosophila)	+	89830
chr17	Isca1	iron-sulfur cluster assembly 1 homolog (S. cerevisiae)	+	290985
chr17	Slc28a3	solute carrier family 28 (sodium-coupled nucleoside transporter), member 3	+	140944
chr17	Hnrnpk	heterogeneous nuclear ribonucleoprotein K	+	117282
chr17	Kif27	kinesin family member 27	+	246209
chr17	Tgfbi	transforming growth factor, beta induced	-	116487
chr17	Neurog1	neurogenin 1	+	29410
chr17	H2afy	H2A histone family, member Y	+	29384
chr17	Pitx1	paired-like homeodomain transcription factor 1	+	113983
chr17	Ddx46	DEAD (Asp-Glu-Ala-Asp) box polypeptide 46	-	245957
chr17	RGD1562335	similar to mKIAA1931 protein	+	498703
chr17	Ddx41	DEAD (Asp-Glu-Ala-Asp) box polypeptide 41	+	314336
chr17	Pdlim7	PDZ and LIM domain 7	+	286908
chr17	Prr7	proline rich 7 (synaptic)	-	498704
chr17	Nsd1	nuclear receptor binding SET domain protein 1	-	306764
chr17	Zfp346	zinc finger protein 346	-	306765
chr17	Uimc1	ubiquitin interaction motif containing 1	+	290997
chr17	Unc5a	unc-5 homolog A (C. elegans)	-	60629
chr17	Thoc3	THO complex 3	+	290519
chr17	Msx2	msh homeobox 2	+	25483
chr17	Ror2	receptor tyrosine kinase-like orphan receptor 2	-	306782
chr17	Gadd45g	growth arrest and DNA-damage-inducible 45 gamma	-	In multiple Geneids
chr17	Shc3	src homology 2 domain-containing transforming protein C3	+	114858
chr17	Nxnl2	nucleoredoxin-like 2	-	689232
chr17	Iars	isoleucine-tRNA synthetase	-	306804
chr17	Nol8	nucleolar protein 8	-	361221
chr17	Ippk	inositol 1,3,4,5,6-pentakisphosphate 2-kinase	-	306808
chr17	Susd3	sushi domain containing 3	+	306810
chr17	Barx1	BarH-like homeobox 1	-	364680
chr17	Id4	inhibitor of DNA binding 4	-	291023
chr17	Nhlrc1	NHL repeat containing 1	+	364682
chr17	Nup153	nucleoporin 153	+	25281
chr17	Atxn1	ataxin 1	+	25049
chr17	Ssr1	signal sequence receptor, alpha	+	361233
chr17	RGD1311307	similar to 1300014I06Rik protein	+	361238
chr17	Slc22a23	solute carrier family 22, member 23	+	64559
chr17	Exoc2	exocyst complex component 2	+	171455
chr17	Uqcrfs1	ubiquinol-cytochrome c reductase, Rieske iron-sulfur polypeptide 1	+	In multiple Geneids
chr17	E2f3	E2F transcription factor 3	+	291105
chr17	Gmnn	geminin	+	291137
chr17	Sfrp4	secreted frizzled-related protein 4	-	89803
chr17	Idi1	isopentenyl-diphosphate delta isomerase	-	89784
chr17	Asb13	ankyrin repeat and SOCS box-containing protein 13	-	361268
chr17	Bmi1	Bmi1 polycomb ring finger oncogene	+	307151
chr18	Gypc	glycophorin C (Gerbich blood group)	-	364837
chr19	Dync1li2	dynein, cytoplasmic 1 light intermediate chain 2	+	81655
chr19	Ptger1	prostaglandin E receptor 1 (subtype EP1)	-	25637
chr19	MGC116202	hypothetical protein LOC688736	-	688736
chr19	Psmb10	proteasome (prosome, macropain) subunit, beta type 10	-	291983
chr20	Tmlhe	trimethyllysine hydroxylase, epsilon	+	170898
chr20	Clic2	chloride intracellular channel 2	+	294141
chr20	Olr1668	olfactory receptor 1668	-	294140
chr20	LOC686288	similar to olfactory receptor Olr1668	-	686288
chr20	Olr1670	olfactory receptor 1670	+	405198
chr20	Olr1671	olfactory receptor 1671	-	294138
chr20	Olr1673	olfactory receptor 1673	-	294143
chr20	Olr1678	olfactory receptor 1678	-	405194
chr20	Olr1682	olfactory receptor 1682	-	405191
chr20	Olr1683	olfactory receptor 1683	-	294150
chr20	Olr1684	olfactory receptor 1684	+	294151
chr20	Olr1686	olfactory receptor gene Olr1686	-	294152
chr20	Olr1687	olfactory receptor 1687	+	In multiple Geneids
chr20	Olr1688	olfactory receptor 1688	+	294164
chr20	Olr1689	olfactory receptor 1689	-	405190
chr20	Olr1690	olfactory receptor 1690	-	294162
chr20	Olr1691	olfactory receptor 1691	-	294161
chr20	Olr1692	olfactory receptor 1692	-	405189
chr20	Olr1693	olfactory receptor 1693	-	365523
chr20	Olr1694	olfactory receptor 1694	-	406008
chr20	Olr1695	olfactory receptor 1695	-	294159
chr20	Olr1696	olfactory receptor 1696	-	In multiple Geneids
chr20	Olr1697	olfactory receptor 1697	-	406010
chr20	Olr1699	olfactory receptor 1699	-	406011
chr20	Olr1700	olfactory receptor 1700	-	406012
chr20	Olr1701	olfactory receptor 1701	-	406013
chr20	Olr1702	olfactory receptor 1702	+	294157
chr20	Olr1704	olfactory receptor 1704	+	294155
chr20	Olr1705	olfactory receptor 1705	+	405188
chr20	Olr1707	olfactory receptor 1707	+	406014
chr20	Olr1708	olfactory receptor 1708	+	294166
chr20	Olr1709	olfactory receptor 1709	+	309578
chr20	Olr1710	olfactory receptor 1710	+	405186
chr20	Olr1714	olfactory receptor 1714 (predicted)	-	294175
chr20	Olr1720	olfactory receptor 1720	-	406015
chr20	Olr1722	olfactory receptor 1722	-	406016
chr20	Olr1724	olfactory receptor 1724	-	294183
chr20	Olr1726	olfactory receptor 1726	-	405204
chr20	Olr1733	olfactory receptor 1733	-	309583
chr20	Olr1734	olfactory receptor 1734	+	406018
chr20	Olr1735	olfactory receptor 1735 (predicted)	+	294190
chr20	Olr1736	olfactory receptor 1736 (predicted)	+	405203
chr20	Olr1738	olfactory receptor 1738 (predicted)	+	406039
chr20	Olr1739	olfactory receptor 1739 (predicted)	+	405202
chr20	RT1-M3-1	RT1 class Ib, locus M3	-	24747
chr20	Olr1742	olfactory receptor 1742 (predicted)	+	294196
chr20	Olr1743	olfactory receptor 1743 (predicted)	-	294197
chr20	Olr1744	olfactory receptor 1744 (predicted)	+	294198
chr20	Ubd	ubiquitin D	-	29168
chr20	Olr1746	olfactory receptor 1746 (predicted)	+	405201
chr20	Olr1748	olfactory receptor 1748 (predicted)	+	405199
chr20	Olr1750	olfactory receptor 1750 (predicted)	+	294204
chr20	Gabbr1	gamma-aminobutyric acid (GABA) B receptor 1	-	81657
chr20	Mog	myelin oligodendrocyte glycoprotein	+	24558
chr20	RT1-M6-1	RT1 class I, M6, gene 1	+	414785
chr20	RT1-M6-2	RT1 class I, M6, gene 2	+	365527
chr20	Ppp1r11	protein phosphatase 1, regulatory (inhibitor) subunit 11	+	294207
chr20	Rnf39	ring finger protein 39	-	171387
chr20	Trim31	tripartite motif-containing 31	-	294208
chr20	Trim10	tripartite motif protein 10	-	294210
chr20	Trim26	tripartite motif-containing 26	-	309586
chr20	RT1-M1-4	RT1 class I, M1, gene 4	-	294213
chr20	RT1-M1-2	RT1 class I, M1, gene 2	-	414786
chr20	RT1-M10-1	RT1 class I, M10, gene 1	+	414787
chr20	Trim39	tripartite motif-containing 39	+	309591
chr20	Rpp21	ribonuclease P 21 subunit (human)	+	406230
chr20	Rt1.aa	MHC class I RT1.Aa alpha-chain	-	100188935
chr20	LOC684097	similar to sorting nexin 3	+	684097
chr20	RT1-T18	histocompatibility 2, T region locus 18	+	406194
chr20	RT1-S2	RT1 class Ib, locus H2-TL-like (S2)	+	24994
chr20	RT1-N3	RT1 class Ib gene, H2-TL-like, grc region (N3)	+	24750
chr20	RT1-S3	RT1 class Ib, locus S3	+	294228
chr20	RT1-T24-1	histocompatibility 2, T region locus 24	+	361787
chr20	Abcf1	ATP-binding cassette, sub-family F (GCN20), member 1	+	85493
chr20	Mrps18b	mitochondrial ribosomal protein S18B	+	294230
chr20	RGD1303066	similar to RIKEN cDNA 2610110G12	+	361789
chr20	RGD1302996	hypothetical protein MGC:15854	+	294231
chr20	Dhx16	DEAH (Asp-Glu-Ala-His) box polypeptide 16	-	294232
chr20	Ier3	immediate early response 3	-	294235
chr20	Gtf2h4	general transcription factor II H, polypeptide 4	+	294236
chr20	Vars2	valyl-tRNA synthetase 2	+	309596
chr20	Dpcr1	diffuse panbronchiolitis critical region 1 (human)	+	406199
chr20	RT1-CE7	RT1 class I, CE7	+	368153
chr20	RT1-CE10	RT1 class I, CE10	+	414792
chr20	RT1-CE4	RT1 class I, CE4	-	414783
chr20	RT1-CE3	RT1 class I, CE3	-	414793
chr20	RT1-CE2	RT1 class I, CE2	-	414779
chr20	RT1-CE14	RT1 class I, CE14	-	414270
chr20	Nfkbil1	nuclear factor of kappa light polypeptide gene enhancer in B-cells inhibitor-like 1	+	361794
chr20	Atp6v1g2	ATPase, H+ transporting, V1 subunit G isoform 2	-	368044
chr20	Lta	lymphotoxin A	+	25008
chr20	Tnf	tumor necrosis factor (TNF superfamily, member 2)	+	24835
chr20	Ltb	lymphotoxin B	-	361795
chr20	Lst1	leucocyte specific transcript 1	+	64569
chr20	Ncr3	natural cytotoxicity triggering receptor 3	-	294251
chr20	Aif1	allograft inflammatory factor 1	+	29427
chr20	E230034O05Rik	E230034O05Rik gene	-	415065
chr20	G4	G4 protein	-	406868
chr20	Ly6g5b	lymphocyte antigen 6 complex, locus G5B	+	406867
chr20	Ly6g5c	lymphocyte antigen 6 complex, locus G5C	-	294245
chr20	Ly6g6f	lymphocyte antigen 6 complex, locus G6F	+	309609
chr20	Ly6g6e	lymphocyte antigen 6 complex, locus G6E	-	406866
chr20	G6b	G6b protein	+	406865
chr20	Ly6g6c	lymphocyte antigen 6 complex, locus G6C	-	In multiple Geneids
chr20	Clic1	chloride intracellular channel 1	-	406864
chr20	Ng23	Ng23 protein	+	406170
chr20	G7c	G7c protein	-	309611
chr20	Vars	valyl-tRNA synthetase	-	25009
chr20	Hspa1a	heat shock 70kD protein 1A	+	24472
chr20	Neu1	neuraminidase 1	-	24591
chr20	Slc44a4	solute carrier family 44, member 4	-	294255
chr20	C2	complement component 2	+	24231
chr20	Cfb	complement factor B	+	294257
chr20	Skiv2l	superkiller viralicidic activity 2-like	+	294260
chr20	Stk19	serine/threonine kinase 19	+	361800
chr20	Cyp21a1	cytochrome P450, subfamily 21A, polypeptide 1	+	In multiple Geneids
chr20	Atf6b	activating transcription factor 6 beta	-	406169
chr20	Prrt1	proline-rich transmembrane protein 1	-	406167
chr20	Egfl8	EGF-like domain 8	+	406166
chr20	Agpat1	1-acylglycerol-3-phosphate O-acyltransferase 1	-	406165
chr20	Ager	advanced glycosylation end product-specific receptor	-	81722
chr20	Pbx2	pre-B-cell leukemia transcription factor 2	-	406164
chr20	Gpsm3	G-protein signalling modulator 3 (AGS3-like, C. elegans)	-	406163
chr20	Notch4	Notch homolog 4	-	406162
chr20	C4-2	complement component 4, gene 2	+	406161
chr20	Btnl4	butyrophilin-like 4	+	In multiple Geneids
chr20	Btnl8	butyrophilin-like 8	+	406160
chr20	Btnl7	butyrophilin-like 7	+	406159
chr20	Tesb	Tesb pseudogene	-	414826
chr20	RT1-Da	RT1 class II, locus Da	+	In multiple Geneids
chr20	RT1-Ba	RT1 class II, locus Ba	+	In multiple Geneids
chr20	RT1-DOb	RT1 class II, locus DOb	-	In multiple Geneids
chr20	Tap2	transporter 2, ATP-binding cassette, sub-family B (MDR/TAP)	-	24812
chr20	Psmb8	proteasome (prosome, macropain) subunit, beta type 8 (large multifunctional peptidase 7)	-	In multiple Geneids
chr20	RT1-DMb	major histocompatibility complex, class II, DM beta	-	In multiple Geneids
chr20	RT1-DMa	major histocompatibility complex, class II, DM alpha	-	In multiple Geneids
chr20	RT1-DOa	RT1 class II, locus DOa	-	24984
chr20	Col11a2	procollagen, type XI, alpha 2	-	In multiple Geneids
chr20	Rxrb	retinoid X receptor beta	-	In multiple Geneids
chr20	Hsd17b8	hydroxysteroid (17-beta) dehydrogenase 8	+	361802
chr20	RT1-A3	RT1 class I, A3	+	309627
chr20	B3galt4	UDP-Gal:betaGlcNAc beta 1,3-galactosyltransferase, polypeptide 4	+	171079
chr20	Wdr46	WD repeat domain 46	-	309628
chr20	Tapbp	TAP binding protein	-	In multiple Geneids
chr20	Zbtb22	zinc finger and BTB domain containing 22	-	309630
chr20	Kifc1	kinesin family member C1	+	In multiple Geneids
chr20	Syngap1	synaptic Ras GTPase activating protein 1 homolog (rat)	+	192117
chr20	Zbtb9	zinc finger and BTB domain containing 9	+	294289
chr20	RGD1306917	similar to RIKEN cDNA 2900010M23	-	361805
chr20	Mln	motilin	-	100126231
chr20	Hmga1	high mobility group AT-hook 1	+	117062
chr20	RGD1564450	RGD1564450	-	294291
chr20	Nudt3	nudix (nucleotide diphosphate linked moiety X)-type motif 3	-	294292
chr20	Rps10	ribosomal protein S10	-	81773
chr20	Spdef	SAM pointed domain containing ets transcription factor	-	689210
chr20	LOC499407	LRRGT00097	+	499407
chr20	Tcp11	t-complex protein 11	-	309641
chr20	Ppard	peroxisome proliferator-activated receptor delta	+	25682
chr20	Rpl10a	ribosomal protein L10A	+	81729
chr20	Tead3	TEA domain family member 3	-	294299
chr20	Tulp1	tubby like protein 1	-	309900
chr20	Fkbp5	FK506 binding protein 5	-	361810
chr20	RGD1306008	similar to RIKEN cDNA 4930511I11	+	294301
chr20	Clps	colipase, pancreatic	-	25680
chr20	Lhfpl5	tetraspan transmembrane protein, hair cell stereocilia	+	294303
chr20	Srpk1	serine/arginine-rich protein specific kinase 1	-	361811
chr20	Mapk13	mitogen activated protein kinase 13	+	In multiple Geneids
chr20	Brpf3	bromodomain and PHD finger containing, 3	+	309647
chr20	Stk38	serine/threonine kinase 38	-	361813
chr20	Cdkn1a	cyclin-dependent kinase inhibitor 1A (p21, Cip1)	+	114851
chr20	Cpne5	copine V	-	309650
chr20	Ppil1	peptidylprolyl isomerase (cyclophilin)-like 1	-	309651
chr20	Fgd2	FYVE, RhoGEF and PH domain containing 2	+	309653
chr20	Pim1	proviral integration site 1	+	24649
chr20	LOC689755	hypothetical protein LOC689755	-	689755
chr20	Zfand3	zinc finger, AN1-type domain 3	+	361816
chr20	Btbd9	BTB (POZ) domain containing 9	-	294318
chr20	Glo1	glyoxalase 1	-	In multiple Geneids
chr20	Glp1r	glucagon-like peptide 1 receptor	+	25051
chr20	Tff3	trefoil factor 3, intestinal	-	25563
chr20	Tff2	trefoil factor 2 (spasmolytic protein 1)	-	116592
chr20	Tff1	trefoil factor 1	-	117270
chr20	Tmprss3	transmembrane protease, serine 3	-	309665
chr20	Ubash3a	ubiquitin associated and SH3 domain containing, A	+	309666
chr20	Rsph1	radial spoke head 1 homolog (Chlamydomonas)	-	361818
chr20	Pde9a	phosphodiesterase 9A	+	191569
chr20	Pknox1	Pbx/knotted 1 homeobox	+	294322
chr20	Sik1	--	-	59329
chr20	Pdxk	pyridoxal (pyridoxine, vitamin B6) kinase	+	83578
chr20	Cstb	cystatin B	-	25308
chr20	Rrp1	ribosomal RNA processing 1 homolog (S. cerevisiae)	+	309674
chr20	Agpat3	1-acylglycerol-3-phosphate O-acyltransferase 3	+	294324
chr20	Pwp2	PWP2 periodic tryptophan protein homolog (yeast)	+	690297
chr20	RGD1303003	homolog of zebrafish ES1	+	294326
chr20	Dnmt3l	DNA (cytosine-5-)-methyltransferase 3-like	-	309680
chr20	Aire	autoimmune regulator (autoimmune polyendocrinopathy candidiasis ectodermal dystrophy)	+	294328
chr20	Lrrc3	leucine rich repeat containing 3	+	246773
chr20	LOC689927	similar to keratin associated protein 10-10	-	689927
chr20	LOC690386	hypothetical protein LOC690386	-	690386
chr20	RGD1561557	similar to chromosome 21 open reading frame 29	-	365547
chr20	LOC690415	hypothetical protein LOC690415	+	690415
chr20	LOC690460	similar to keratin associated protein 10-7	+	690460
chr20	LOC690478	similar to keratin associated protein 10-7	+	690478
chr20	Ube2g2	ubiquitin-conjugating enzyme E2G 2	-	294331
chr20	Pttg1ip	pituitary tumor-transforming 1 interacting protein	-	365548
chr20	Itgb2	integrin beta 2	-	309684
chr20	RGD1311257	similar to C21orf70 protein	+	294333
chr20	Pofut2	protein O-fucosyltransferase 2	-	309686
chr20	Pcbp3	poly(rC) binding protein 3	+	294336
chr20	Ftcd	formiminotransferase cyclodeaminase	-	89833
chr20	LOC499418	similar to Putative protein C21orf56 homolog	-	499418
chr20	Lss	lanosterol synthase	-	81681
chr20	RGD1308722	similar to RIKEN cDNA A130042E20; open reading frame 57	+	361822
chr20	Mcm3ap	minichromosome maintenance deficient 3 (S. cerevisiae) associated protein	-	294339
chr20	RGD1564149	similar to Protein C21orf58	-	499419
chr20	S100b	S100 protein, beta polypeptide, neural	-	25742
chr20	Slc5a4a	solute carrier family 5, member 4a	-	294341
chr20	Zfp280b	zinc finger protein 280b	-	294343
chr20	Vpreb3	pre-B lymphocyte gene 3	-	365550
chr20	Chchd10	coiled-coil-helix-coiled-coil-helix domain containing 10	-	361824
chr20	Smarcb1	SWI/SNF related, matrix associated, actin dependent regulator of chromatin, subfamily b, member 1	+	361825
chr20	Derl3	Der1-like domain family, member 3	-	690315
chr20	Mif	macrophage migration inhibitory factor	+	81683
chr20	LOC686922	similar to Glutathione S-transferase theta-1 (GST class-theta-1) (Glutathione transferase T1-1)	+	686922
chr20	Ddt	D-dopachrome tautomerase	-	29318
chr20	Gstt1	glutathione S-transferase theta 1	-	25260
chr20	Adora2a	adenosine A2a receptor	-	25369
chr20	Cytsa	--	-	361828
chr20	Rab36	RAB36, member RAS oncogene family	-	690407
chr20	Ado	2-aminoethanethiol (cysteamine) dioxygenase	+	309732
chr20	Sar1a	SAR1 gene homolog A (S. cerevisiae)	+	361842
chr20_random	RT1-CE15	RT1 class I, CE15	-	414789
chr20_random	Btbd9	BTB (POZ) domain containing 9	+	294318
chr3	LOC499742	LRRG00137	-	499742
chr3	Tbpl2	TATA box binding protein-like 2	-	680050
chr3	Ehmt1	euchromatic histone methyltransferase 1	-	362078
chr3	RGD1308019	similar to hypothetical protein FLJ20245	-	311795
chr3	Tubb2c	tubulin, beta 2c	-	296554
chr3	Ssna1	Sjogren's syndrome nuclear autoantigen 1	-	311802
chr3	Abca2	ATP-binding cassette, sub-family A (ABC1), member 2	+	79248
chr3	Edf1	endothelial differentiation-related factor 1	+	296570
chr3	Tmem141	transmembrane protein 141	-	499755
chr3	Obp2b	odorant binding protein 2B	+	286933
chr3	Kcnt1	potassium channel, subfamily T, member 1	+	60444
chr3	Ubac1	ubiquitin associated domain containing 1	-	362087
chr3	Vegp1	von Ebners gland protein 1	+	65039
chr3	Vav2	Vav2 oncogene	-	296603
chr3	Ralgds	ral guanine nucleotide dissociation stimulator	+	29622
chr3	Gfi1b	growth factor independent 1B	-	311832
chr3	Cercam	cerebral endothelial cell adhesion molecule	+	296616
chr3	Gsn	gelsolin	+	296654
chr3	Olr423	olfactory receptor 423	+	296685
chr3	Psmb7	proteasome (prosome, macropain) subunit, beta type 7	-	85492
chr3	Mtx2	metaxin 2	+	288150
chr3	Olr486	olfactory receptor 486	-	404887
chr3	Olr533	olfactory receptor 533	-	404876
chr3	Olr604	olfactory receptor 604	-	404855
chr3	Olr606	olfactory receptor 606	+	405246
chr3	Olr614	olfactory receptor 614	-	295839
chr3	Olr681	olfactory receptor 681	-	404824
chr3	C1qtnf4	C1q and tumor necrosis factor related protein 4	+	311184
chr3	RGD1311267	similar to RIKEN cDNA 4931426K16 gene	-	311429
chr3	Dhx35	DEAH (Asp-Glu-Ala-His) box polypeptide 35	+	362260
chr3	Fitm2	fat storage-inducing transmembrane protein 2	-	311617
chr3	Dbndd2	similar to uncharacterized hypothalamus protein HSMNP1	+	499941
chr3	Wfdc3	WAP four-disulfide core domain 3	-	296366
chr3	Kcng1	potassium voltage-gated channel, subfamily G, member 1	-	296395
chr3	RGD1307805	hypothetical LOC296411	+	296411
chr3	Uckl1	uridine-cytidine kinase 1-like 1	-	499956
chr4	Abcb1a	ATP-binding cassette, sub-family B (MDR/TAP), member 1	+	170913
chr4	Isy1	ISY1 splicing factor homolog (S. cerevisiae)	-	362394
chr4	Arpc4	actin related protein 2/3 complex, subunit 4	+	297518
chr4_random	Lmod2	leiomodin 2 (cardiac)	+	296935
chr4_random	Tuba8	tubulin, alpha 8	-	500377
chr4_random	Pex26	peroxisomal biogenesis factor 26	-	297570
chr4_random	Abcc9	ATP-binding cassette, sub-family C (CFTR/MRP), member 9	+	In multiple Geneids
chr4_random	Slco1a4	solute carrier organic anion transporter family, member 1a4	+	170698
chr5	Pi15	peptidase inhibitor 15	-	301489
chr5	Terf1	telomeric repeat binding factor 1	-	297758
chr5	Xkr9	X Kell blood group precursor related family member 9 homolog	-	497099
chr5	LOC683514	hypothetical protein LOC683514	+	683514
chr5	St18	suppression of tumorigenicity 18	-	266680
chr5	Atp6v1h	ATPase, H+ transporting, lysosomal V1 subunit H	-	297797
chr5	Rgs20	regulator of G-protein signaling 20	+	362477
chr5	Tcea1	transcription elongation factor A (SII) 1	-	362479
chr5	Sumo2	similar to SMT3 suppressor of mif two 3 homolog 2	+	In multiple Geneids
chr5	Fam110b	family with sequence similarity 110, member B	+	500400
chr5	Cyp7a1	cytochrome P450, family 7, subfamily a, polypeptide 1	-	25428
chr5	Sdcbp	syndecan binding protein	+	83841
chr5	Chd7	chromodomain helicase DNA binding protein 7	+	312974
chr5	Asph	aspartate-beta-hydroxylase	-	312981
chr5	Runx1t1	runt-related transcription factor 1; translocated to, 1 (cyclin D-related)	+	362489
chr5	Otud6b	OTU domain containing 6B	-	297911
chr5	Tmem55a	transmembrane protein 55A	+	362490
chr5	Calb1	calbindin 1	+	83839
chr5	Fam82b	family with sequence similarity 82, member B	+	500419
chr5	Slc7a13	solute carrier family 7, (cationic amino acid transporter, y+ system) member 13	+	313089
chr5	Atp6v0d2	ATPase, H+ transporting, lysosomal V0 subunit D2	-	297932
chr5	Ggh	gamma-glutamyl hydrolase	+	25455
chr5	Nkain3	Na+/K+ transporting ATPase interacting 3	-	689576
chr5	Usp45	ubiquitin specific petidase 45	+	313098
chr5	Sfrs18	splicing factor, arginine/serine-rich 18	+	297942
chr5	Map3k7	mitogen activated protein kinase kinase kinase 7	+	313121
chr5	Pm20d2	peptidase M20 domain containing 2	-	313130
chr5	Srrp	serine-arginine repressor protein	+	297962
chr5	Pnrc1	proline-rich nuclear receptor coactivator 1	-	286988
chr5	RGD1310641	similar to hypothetical protein	-	366347
chr5	RGD1310773	similar to hypothetical protein FLJ31810	-	313156
chr5	Spink4	serine peptidase inhibitor, Kazal type 4	+	408233
chr5	RGD1309821	similar to KIAA1161 protein	-	366360
chr5	Galt	galactose-1-phosphate uridyl transferase	+	298003
chr5	Stoml2	stomatin (Epb7.2)-like 2	-	298203
chr5	Cd72	CD72 antigen	-	313498
chr5	Sit1	suppression inducing transmembrane adaptor 1	-	500449
chr5	Olr834	olfactory receptor 834	-	298396
chr5	Olr836	olfactory receptor 836	-	298394
chr5	Gne	glucosamine	-	In multiple Geneids
chr5	Mcart1	mitochondrial carrier triple repeat 1	-	313241
chr5	Igfbpl1	insulin-like growth factor binding protein-like 1	-	366366
chr5	Trim14	tripartite motif protein 14	-	313236
chr5	Coro2a	coronin, actin binding protein 2A	-	313235
chr5	Atp6v0b	ATPase, H+ transporting, lysosomal V0 subunit B	-	298451
chr5	Ppp1r8	protein phosphatase 1, regulatory (inhibitor) subunit 8	+	313030
chr5	Znf593	zinc finger protein 593	-	298546
chr5	Cnr2	cannabinoid receptor 2 (macrophage)	+	57302
chr5	C1qb	complement component 1, q subcomponent, beta polypeptide	-	29687
chr5	Mad2l2	MAD2 mitotic arrest deficient-like 2 (yeast)	+	313702
chr5_random	Cntfr	ciliary neurotrophic factor receptor	+	313173
chr5_random	RGD1564776	similar to ornithine decarboxylase-like protein	-	In multiple Geneids
chr5_random	Tmco4	transmembrane and coiled-coil domains 4	+	500573
chr6	Fez2	fasciculation and elongation protein zeta 2 (zygin II)	-	94269
chr6	RGD1311578	similar to PRO1853 homolog	+	298748
chr6	Cebpz	CCAAT/enhancer binding protein zeta	-	362686
chr6	Fam82a1	family with sequence similarity 82, member A1	+	313840
chr6	Galm	galactose mutarotase	+	313843
chr6	Sfrs7	splicing factor, arginine/serine-rich 7	-	362687
chr6	Gemin6	gem (nuclear organelle) associated protein 6	+	362688
chr6	Slc8a1	solute carrier family 8 (sodium/calcium exchanger), member 1	-	29715
chr6	Eml4	echinoderm microtubule associated protein like 4	+	313861
chr6	Mta3	metastasis associated 1 family, member 3	+	298763
chr6	Haao	3-hydroxyanthranilate 3,4-dioxygenase	-	56823
chr6	Dync2li1	dynein cytoplasmic 2 light intermediate chain 1	+	298767
chr6	Abcg8	ATP-binding cassette, sub-family G (WHITE), member 8	+	155192
chr6	Abcg5	ATP-binding cassette, sub-family G (WHITE), member 5	-	114628
chr6	Lrpprc	leucine-rich PPR-motif containing	-	313867
chr6	Ppm1b	protein phosphatase 1B, magnesium dependent, beta isoform	+	24667
chr6	Slc3a1	solute carrier family 3, member 1	+	29484
chr6	RGD1310453	similar to hypothetical protein FLJ23451	+	299521
chr6	Prepl	prolyl endopeptidase-like	-	298771
chr6	Six3	sine oculis-related homeobox 3 homolog (Drosophila)	+	78974
chr6	Atp6v1e2	ATPase, H transporting, lysosomal V1 subunit E2	-	366545
chr6	Rhoq	ras homolog gene family, member Q	+	85428
chr6	Socs5	suppressor of cytokine signaling 5	+	500616
chr6	Mcfd2	multiple coagulation factor deficiency 2	-	246117
chr6	Msh2	mutS homolog 2 (E. coli)	+	81709
chr6	Fbxo11	F-box protein 11	-	301674
chr6	Gtf2a1l	general transcription factor IIA, 1-like	+	316711
chr6	Lhcgr	luteinizing hormone/choriogonadotropin receptor	-	25477
chr6	Fshr	follicle stimulating hormone receptor	-	25449
chr6	Nrxn1	neurexin 1	-	60391
chr6	Rbks	ribokinase	+	362706
chr6	Abhd1	abhydrolase domain containing 1	-	313917
chr6	Kif3c	kinesin family member 3C	+	85248
chr6	Cpsf3	cleavage and polyadenylation specificity factor 3	+	298916
chr6	Ankmy2	ankyrin repeat and MYND domain containing 2	+	314046
chr6	Etv1	ets variant gene 1	+	362733
chr6	Nrcam	neuron-glia-CAM-related cell adhesion molecule	+	In multiple Geneids
chr6	Ap4s1	adaptor-related protein complex AP-4, sigma 1	+	366618
chr6	RGD1305089	similar to 1110008L16Rik protein	+	299050
chr6	Sstr1	somatostatin receptor 1	+	25033
chr6	Sec23a	SEC23A (S. cerevisiae)	-	58817
chr6	Trappc6b	trafficking protein particle complex 6B	-	299075
chr6	Vsx2	visual system homeobox 2	+	171360
chr6	Acyp1	acylphosphatase 1, erythrocyte (common) type	-	299203
chr6	Fos	FBJ osteosarcoma oncogene	+	In multiple Geneids
chr6	Pqcp	polyglutamine-containing protein	-	314329
chr6	LOC688717	similar to CG33714-PB, isoform B	+	688717
chr6	LOC500705	similar to chromosome 14 open reading frame 143	-	500705
chr6	Crip2	cysteine-rich protein 2	+	338401
chr7	Prim1	DNA primase, p49 subunit	+	246327
chr7	Mip	major intrinsic protein of eye lens fiber	+	25480
chr7	Cnpy2	canopy 2 homolog (zebrafish)	+	685814
chr7	Rnf41	ring finger protein 41	+	362814
chr7	Rpl41	ribosomal protein L41	-	124440
chr7	Rps26	ribosomal protein S26	-	27139
chr7	Suox	sulfite oxidase	-	81805
chr7	Cdk2	cyclin dependent kinase 2	-	In multiple Geneids
chr7	Mmp19	matrix metallopeptidase 19	+	304608
chr7	Dnajc14	DnaJ (Hsp40) homolog, subfamily C, member 14	+	114481
chr7	Ormdl2	ORM1-like 2 (S. cerevisiae)	-	288783
chr7	Olr877	olfactory receptor 877	-	404956
chr7	Olr878	olfactory receptor 878	-	304610
chr7	Olr880	olfactory receptor 880	-	288790
chr7	Olr881	olfactory receptor 881	-	288792
chr7	Olr896	olfactory receptor 896	-	288813
chr7	Olr903	olfactory receptor 903	+	288808
chr7	Olr921	olfactory receptor 921	-	366798
chr7	Olr936	olfactory receptor 936	-	288869
chr7	Olr943	olfactory receptor 943	-	288875
chr7	Olr951	olfactory receptor 951	-	288879
chr7	Olr984	olfactory receptor 984	-	405964
chr7	Olr1029	olfactory receptor 1029	-	288850
chr7	Olr1049	olfactory receptor 1049	+	288840
chr7	Olr1051	olfactory receptor 1051	-	288839
chr7	Olr1055	olfactory receptor 1055	-	288835
chr7	Olr1058	olfactory receptor 1058	-	288832
chr7	Olr1060	olfactory receptor 1060	-	404904
chr7	Olr1064	olfactory receptor 1064	+	405966
chr7	Olr1068	olfactory receptor 1068	-	405967
chr7	Olr1071	olfactory receptor 1071	-	288823
chr7	Neurod4	neurogenic differentiation 4	-	288821
chr7	Zfp347	zinc finger protein 347	+	170902
chr7	Nfic	nuclear factor I/C	+	29228
chr7	LOC690617	hypothetical protein LOC690617	+	690617
chr7	Tbxa2r	thromboxane A2 receptor	-	24816
chr7	Dapk3	death-associated protein kinase 3	-	64391
chr7	Sgta	small glutamine-rich tetratricopeptide repeat (TPR)-containing, alpha	+	64667
chr7	Gng7	guanine nucleotide binding protein (G protein), gamma 7	+	58979
chr7	Plekhj1	pleckstrin homology domain containing, family J member 1	+	314634
chr7	Mknk2	MAP kinase-interacting serine/threonine kinase 2	+	299618
chr7	Scamp4	secretory carrier membrane protein 4	-	65170
chr7	Fam108a1	family with sequence similarity 108, member A1	+	299617
chr7	RGD1359127	similar to RIKEN cDNA 2310011J03	+	299612
chr7	Apc2	adenomatosis polyposis coli 2	-	299611
chr7	Elane	elastase, neutrophil expressed	-	299606
chr7	Prtn3	proteinase 3	-	314615
chr7	Rnf126	ring finger protein 126	+	314613
chr7	LOC691093	similar to gene trap ROSA b-geo 22	-	691093
chr7	Vom2r53	vomeronasal 2 receptor, 53	+	286915
chr7	Olr1073	olfactory receptor 1073	+	405362
chr7	Olr1079	olfactory receptor 1079	-	404960
chr7	Olr1087	olfactory receptor 1087	+	299586
chr7	Cyp4f4	cytochrome P450, family 4, subfamily f, polypeptide 4	+	286904
chr7	Cyp4f6	cytochrome P450 4F6	-	266689
chr7	Olr1090	olfactory receptor 1090	-	299553
chr7	V1re13	vomeronasal 1 receptor, E13	+	494309
chr7	V1rg4	vomeronasal 1 receptor, G4	+	494260
chr7	Actl9	actin-like 9	+	314659
chr7	LOC314655	similar to a disintegrin-like and metalloprotease (reprolysin type) with thrombospondin type 1 motif, 10	+	314655
chr7	Angptl4	angiopoietin-like 4	-	362850
chr7	Zbtb39	zinc finger and BTB domain containing 39	+	299510
chr7	Ccdc134	coiled-coil domain containing 134	+	500909
chr7	LOC689933	hypothetical protein LOC689933	-	689933
chr7	Olr1107	olfactory receptor 1107	+	300202
chr7	Eif4b	eukaryotic translation initiation factor 4B	+	300253
chr7	Rarg	retinoic acid receptor, gamma (mapped)	-	In multiple Geneids
chr7_random	Uhrf1bp1l	UHRF1 binding protein 1-like	-	363009
chr7_random	Zdhhc25	zinc finger, DHHC domain containing 25	-	300323
chr8	Zfp426l	zinc finger protein 426-like	-	367034
chr8	B3gat1	beta-1,3-glucuronyltransferase 1 (glucuronosyltransferase P)	+	117108
chr8	Hyal2	hyaluronoglucosaminidase 2	+	64468
chr9	Dazl	deleted in azoospermia-like	+	680486
chr9	Mocs1	molybdenum cofactor synthesis 1	-	301221
chr9	Klhdc3	kelch domain containing 3	-	363192
chr9	Yipf3	Yip1 domain family, member 3	-	301245
chr9	Tcte1	t-complex-associated testis expressed 1	-	316242
chr9	Gpr116	G protein-coupled receptor 116	-	245977
chr9	Crisp4	cysteine-rich secretory protein 4	-	654517
chr9	Lgsn	lengsin, lens protein with glutamine synthetase domain	+	316304
chr9	Mrpl30	mitochondrial ribosomal protein L30	+	301352
chr9	Il1r2	interleukin 1 receptor, type II	+	117022
chr9	Pms1	postmeiotic segregation increased 1 (S. cerevisiae)	+	494322
chr9	Mobkl3	MOB1, Mps One Binder kinase activator-like 3 (yeast)	+	171050
chr9	LOC689593	similar to DnaJ (Hsp40) homolog, subfamily B, member 10 isoform 2	+	689593
chr9	Mogat1	monoacylglycerol O-acyltransferase 1	+	363261
chr9_random	Unc5cl	unc-5 homolog C (C. elegans)-like	-	301225
chrUn	B3gntl1	UDP-GlcNAc:betaGal beta-1,3-N-acetylglucosaminyltransferase-like 1	+	367384
chrUn	Vwc2	von Willebrand factor C domain containing 2	+	501231
chrUn	Pros1	protein S (alpha)	+	81750
chrUn	Vom2r76	vomeronasal 2 receptor, 76	+	301154
chrUn	Rpl36	ribosomal protein L36	-	58927
chrUn	Fsd1	fibronectin type 3 and SPRY domain-containing protein	-	301506
chrUn	Gucy1a2	guanylate cyclase 1, soluble, alpha 2	-	66012
chrUn	Dbi	diazepam binding inhibitor	+	25045
chrUn	LOC288978	hypothetical LOC288978	-	288978
chrUn	Cd70	CD70 antigen	-	301132
chrUn	Gpr108	G protein-coupled receptor 108	-	316136
chrX	Pctk1	PCTAIRE-motif protein kinase 1	-	81741
chrX	Timm17b	translocase of inner mitochondrial membrane 17b	-	317374
chrX	Pdzd4	PDZ domain containing 4	-	293856

## Sheet: Hyper- and hpomentylated genes
chro	gene	description	position	Gene-id
chr1	Map7	microtubule-associated protein 7	+	293016
chr1	Nphs1	nephrosis 1 homolog, nephrin (human)	+	64563
chr1	Olr86	olfactory receptor 86	+	405014
chr1	Olr164	olfactory receptor 164	+	404998
chr1	Tcirg1	T-cell, immune regulator 1, ATPase, H+ transporting, lysosomal V0 protein A3	-	293650
chr1_random	Zdhhc14	zinc finger, DHHC domain containing 14	-	499014
chr10	RGD1305537	similar to RIKEN cDNA 3110001I22	-	363528
chr10	Gabrb2	gamma-aminobutyric acid (GABA-A) receptor, subunit beta 2	+	25451
chr10	Fam71b	family with sequence similarity 71, member B	+	497888
chr10	Olr1391	olfactory receptor 1391	+	405983
chr10	Olr1398	olfactory receptor 1398	+	In multiple Geneids
chr10	Olr1404	olfactory receptor 1404	+	405065
chr10	Hoxb9	homeo box B9	+	287647
chr11	LOC304131	similar to C21ORF7	+	304131
chr12	Xab2	XPA binding protein 2	+	245976
chr12	Stard13	StAR-related lipid transfer (START) domain containing 13	+	498130
chr12	Rxfp2	relaxin/insulin-like family peptide receptor 2	-	363866
chr12	Znf655	zinc finger protein 655	-	360764
chr12	Noc4l	nucleolar complex associated 4 homolog (S. cerevisiae)	+	360828
chr13	Rgs16	regulator of G-protein signaling 16	+	In multiple Geneids
chr13	Olr1593	olfactory receptor 1593	+	289255
chr13_random	Mosc2	MOCO sulphurase C-terminal domain containing 2	-	171451
chr14	Vom2r71	vomeronasal 2 receptor, 71	-	689060
chr14	Dmp1	dentin matrix protein 1	-	25312
chr14	Mrpl1	mitochondrial ribosomal protein L1	-	289491
chr14	Ccng2	cyclin G2	-	29157
chr14	Odam	odontogenic, ameloblast asssociated	-	641555
chr14	Clock	circadian locomoter output cycles kaput	+	60447
chr15	Dnajc9	DnaJ (Hsp40) homolog, subfamily C, member 9	+	364240
chr16	Ptpn20	protein tyrosine phosphatase, non-receptor type 20	+	306281
chr16	RGD1305537	similar to RIKEN cDNA 3110001I22	-	363528
chr16	Defa6	defensin alpha 6	+	613223
chr19	Cdh16	cadherin 16	+	307614
chr2	Lmbrd2	LMBR1 domain containing 2	+	499539
chr2	Vom2r44	vomeronasal 2 receptor 44	+	266778
chr2	Rg9mtd2	RNA (guanine-9-) methyltransferase domain containing 2	+	295496
chr3	Phpt1	phosphohistidine phosphatase 1	-	296571
chr3	Fam73b	family with sequence similarity 73, member B	+	296623
chr4	LOC499980	hypothetical protein LOC499980	+	499980
chr4_random	Tuba8	tubulin, alpha 8	-	500377
chr5	Mos	Moloney sarcoma oncogene	-	24559
chr5	Plag1	pleiomorphic adenoma gene 1	-	297804
chr5	Cga	glycoprotein hormones, alpha subunit	+	116700
chr5	Leprot	leptin receptor overlapping transcript	+	56766
chr5	Tmem57	transmembrane protein 57	-	313618
chr5_random	Tmem57	transmembrane protein 57	+	313618
chr6	Ppm1g	protein phosphatase 1G (formerly 2C), magnesium-dependent, gamma isoform	+	259229
chr7	Itga7	integrin alpha 7	+	81008
chr7	Olr932	olfactory receptor 932	-	366802
chr7	Abca7	ATP-binding cassette, sub-family A (ABC1), member 7	-	299609
chr7	Akap8l	A kinase (PRKA) anchor protein 8-like	-	299569
chr7	Oplah	5-oxoprolinase (ATP-hydrolysing)	-	116684
chrUn	Znrf4	zinc and ring finger 4	+	301127
chrUn	Gaa	glucosidase, alpha, acid	+	367562
chrX	Ubl4	ubiquitin-like 4	+	293864
