# Supplementary material for: Low-Dose Cd Induces Hepatic Gene Hypermethylation, along with the Persistent Reduction of Cell Death and Increase of Cell Proliferation in Rats and Mice
Source: PLoS One. 2012 Mar 23;7(3):e33853. doi: 10.1371/journal.pone.0033853 (PMC3311546; doi:10.1371/journal.pone.0033853)
Supplement: Table S3 — Enriched Gene ontology category in differentially promoter methylated gene in Cd-treated rat livers. (XLS) [file pone.0033853.s003.xls]

## Sheet: GO terms with hypermethylation
Table S3 Enriched Gene ontology category in differentially promoter methylated gene in Cadmium group.
Up-regulated Gos by GO analysis
The results for each enriched GO category are listed in this table. For each GO category, the first row lists its sub-root (biological process, molecular function, or cellular component), category name, and corresponding GO ID. The second row lists number of reference genes in the category (C), number of genes in the gene set and also in the category (O), expected number in the category (E), Rati…
molecular function----receptor regulator activity----GO:0030545
C=14;O=5;E=0.46;R=10.80;rawP=6.06e-05;adjP=0.0027
Il1f8	NA	362076	ENSRNOG00000043323	Il1f8	interleukin 1 family, member 8
Ncoa2	NA	83724	ENSRNOG00000007975	Ncoa2	nuclear receptor coactivator 2
Med16	NA	299607	ENSRNOG00000011315	Med16	mediator complex subunit 16
Il1rn	NA	60582	ENSRNOG00000005871	Il1rn	interleukin 1 receptor antagonist
Cdk5	NA	140908	ENSRNOG00000008017	Cdk5	cyclin-dependent kinase 5
biological process----regulation of apoptosis----GO:0042981
C=729;O=45;E=24.91;R=1.81;rawP=8.52e-05;adjP=0.0085
Casp8	NA	313128	ENSRNOG00000006487	Casp8	caspase 8
Ing4	NA	297597	ENSRNOG00000023363	Ing4	inhibitor of growth family, member 4
Rock1	NA	81762	ENSRNOG00000031092	Rock1	Rho-associated coiled-coil containing protein kinase 1
Klre1	NA	297645	ENSRNOG00000007961	Klre1	killer cell lectin-like receptor, family E, member 1
Shh	NA	29499	ENSRNOG00000006120	Shh	sonic hedgehog
Rbpj	NA	679028	NULL	Rbpj	recombination signal binding protein for immunoglobulin kappa J region
Sod1	NA	24786	ENSRNOG00000002115	Sod1	superoxide dismutase 1, soluble
Ccl2	NA	24770	ENSRNOG00000007159	Ccl2	chemokine (C-C motif) ligand 2
Il6	NA	24498	ENSRNOG00000010278	Il6	interleukin 6
Skp2	NA	294790	ENSRNOG00000016823	Skp2	S-phase kinase-associated protein 2 (p45)
Notch1	NA	25496	ENSRNOG00000019322	Notch1	Notch homolog 1, translocation-associated (Drosophila)
Acvr1b	NA	29381	ENSRNOG00000006934	Acvr1b	activin A receptor, type IB
Eaf2	NA	266787	ENSRNOG00000002350	Eaf2	ELL associated factor 2
Steap3	NA	170824	NULL	Steap3	STEAP family member 3
Xpa	NA	298074	ENSRNOG00000009576	Xpa	xeroderma pigmentosum, complementation group A
Il12b	NA	64546	ENSRNOG00000004380	Il12b	interleukin 12b
Cdk5	NA	140908	ENSRNOG00000008017	Cdk5	cyclin-dependent kinase 5
Ada	NA	24165	ENSRNOG00000010265	Ada	adenosine deaminase
Hgf	NA	24446	ENSRNOG00000007027	Hgf	hepatocyte growth factor
Btc	NA	64022	ENSRNOG00000002728	Btc	betacellulin
Bdnf	NA	24225	NULL	Bdnf	brain derived neurotrophic factor
Ido1	NA	66029	ENSRNOG00000031189	Ido1	indoleamine 2,3-dioxygenase 1
Traf2	NA	311786	NULL	Traf2	Tnf receptor-associated factor 2
Il1rn	NA	60582	ENSRNOG00000005871	Il1rn	interleukin 1 receptor antagonist
Brca2	NA	360254	ENSRNOG00000001111	Brca2	breast cancer 2
Barhl1	NA	117232	ENSRNOG00000013209	Barhl1	BarH-like homeobox 1
Map2k7	NA	363855	ENSRNOG00000001047	Map2k7	mitogen activated protein kinase kinase 7
Nupr1	NA	113900	ENSRNOG00000019206	Nupr1	nuclear protein 1
Grin1	NA	24408	ENSRNOG00000011726	Grin1	glutamate receptor, ionotropic, N-methyl D-aspartate 1
RGD1562344	NA	295337	ENSRNOG00000037149	RGD1562344	similar to Gm566 protein
Zc3hc1	NA	296957	ENSRNOG00000010154	Zc3hc1	zinc finger, C3HC-type containing 1
Lrp1	NA	299858	ENSRNOG00000025053	Lrp1	low density lipoprotein-related protein 1 (alpha-2-macroglobulin receptor)
Cited2	NA	114490	ENSRNOG00000012193	Cited2	Cbp/p300-interacting transactivator, with Glu/Asp-rich carboxy-terminal domain, 2
Xrcc2	NA	499966	ENSRNOG00000007493	Xrcc2	X-ray repair complementing defective repair in Chinese hamster cells 2
Hells	NA	294071	ENSRNOG00000013803	Hells	helicase, lymphoid specific
Hbxip	NA	295357	ENSRNOG00000018186	Hbxip	hepatitis B virus x interacting protein
Rhoa	NA	117273	NULL	Rhoa	ras homolog gene family, member A
Ndufaf4	NA	362495	ENSRNOG00000007506	Ndufaf4	NADH dehydrogenase (ubiquinone) 1 alpha subcomplex, assembly factor 4
Epha7	NA	171287	ENSRNOG00000007030	Epha7	Eph receptor A7
Dusp1	NA	114856	ENSRNOG00000003977	Dusp1	dual specificity phosphatase 1
Inpp5d	NA	54259	ENSRNOG00000017020	Inpp5d	inositol polyphosphate-5-phosphatase D
Fosl1	NA	25445	ENSRNOG00000020552	Fosl1	fos-like antigen 1
Endog	NA	362100	ENSRNOG00000016033	Endog	endonuclease G
Nae1	NA	84019	ENSRNOG00000033133	Nae1	NEDD8 activating enzyme E1 subunit 1
Dnajb6	NA	362293	ENSRNOG00000010353	Dnajb6	DnaJ (Hsp40) homolog, subfamily B, member 6
biological process----sensory perception of smell----GO:0007608
C=1295;O=79;E=44.24;R=1.79;rawP=2.07e-07;adjP=5.69e-05
Olr1070	NA	366816	NULL	Olr1070	olfactory receptor 1070
Olr13	NA	293075	ENSRNOG00000032371	Olr13	olfactory receptor 13
Olr185	NA	293330	ENSRNOG00000017344	Olr185	olfactory receptor 185
Olr1380	NA	405148	ENSRNOG00000032842	Olr1380	olfactory receptor 1380
Olr1378	NA	287086	ENSRNOG00000030412	Olr1378	olfactory receptor 1378
Olr839	NA	298734	ENSRNOG00000031259	Olr839	olfactory receptor 839
Olr927	NA	366799	ENSRNOG00000032507	Olr927	olfactory receptor 927
Olr1007	NA	288887	ENSRNOG00000029129	Olr1007	olfactory receptor 1007
Olr588	NA	295822	ENSRNOG00000005793	Olr588	olfactory receptor 588
Olr922	NA	404948	ENSRNOG00000030890	Olr922	olfactory receptor 922
Olr1356	NA	302954	ENSRNOG00000039773	Olr1356	olfactory receptor 1356
Olr473	NA	295744	ENSRNOG00000033395	Olr473	olfactory receptor 473
Olr53	NA	405378	ENSRNOG00000031110	Olr53	olfactory receptor 53
Olr1381	NA	363549	ENSRNOG00000030913	Olr1381	olfactory receptor 1381
Olr484	NA	295750	ENSRNOG00000009744	Olr484	olfactory receptor 484
Olr1513	NA	287513	ENSRNOG00000034227	Olr1513	olfactory receptor 1513
Olr262	NA	293400	ENSRNOG00000009748	Olr262	olfactory receptor 262
Olr434	NA	296694	ENSRNOG00000008003	Olr434	olfactory receptor 434
Olr1095	NA	299576	ENSRNOG00000031289	Olr1095	olfactory receptor 1095
Olr1006	NA	288886	ENSRNOG00000032428	Olr1006	olfactory receptor 1006
Olr1365	NA	287081	ENSRNOG00000039763	Olr1365	olfactory receptor 1365
Olr837	NA	405207	ENSRNOG00000033505	Olr837	olfactory receptor 837
Olr889	NA	288818	ENSRNOG00000033344	Olr889	olfactory receptor 889
Olr128	NA	293263	ENSRNOG00000016052	Olr128	olfactory receptor 128
Olr775	NA	296028	ENSRNOG00000032681	Olr775	olfactory receptor 775
Olr1382	NA	287093	ENSRNOG00000039747	Olr1382	olfactory receptor 1382
Olr408	NA	296672	ENSRNOG00000032323	Olr408	olfactory receptor 408
Olr789	NA	296042	ENSRNOG00000033683	Olr789	olfactory receptor 789
Olr1386	NA	287237	ENSRNOG00000028885	Olr1386	olfactory receptor 1386
Olr1065	NA	304633	ENSRNOG00000030970	Olr1065	olfactory receptor 1065
Olr178	NA	293325	ENSRNOG00000017331	Olr178	olfactory receptor 178
Olr1389	NA	287240	ENSRNOG00000029488	Olr1389	olfactory receptor 1389
Olr1394	NA	405985	ENSRNOG00000031592	Olr1394	olfactory receptor 1394
Olr200	NA	293340	ENSRNOG00000029155	Olr200	olfactory receptor 200
Olr1069	NA	362821	ENSRNOG00000033263	Olr1069	olfactory receptor 1069
Olr1376	NA	287084	ENSRNOG00000031740	Olr1376	olfactory receptor 1376
Ncam2	NA	288280	ENSRNOG00000002126	Ncam2	neural cell adhesion molecule 2
Olr1063	NA	288828	ENSRNOG00000030311	Olr1063	olfactory receptor 1063
Olr1084	NA	404958	ENSRNOG00000030739	Olr1084	olfactory receptor 1084
Olr1061	NA	288829	ENSRNOG00000032139	Olr1061	olfactory receptor 1061
Olr488	NA	295754	ENSRNOG00000009764	Olr488	olfactory receptor 488
Olr1409	NA	287259	ENSRNOG00000030290	Olr1409	olfactory receptor 1409
Olr1407	NA	287262	ENSRNOG00000034280	Olr1407	olfactory receptor 1407
Olr1076	NA	404961	NULL	Olr1076	olfactory receptor 1076
Olr110	NA	405007	ENSRNOG00000015924	Olr110	olfactory receptor 110
Olr1392	NA	405984	ENSRNOG00000030741	Olr1392	olfactory receptor 1392
Olr987	NA	366810	ENSRNOG00000029629	Olr987	olfactory receptor 987
Olr108	NA	293247	ENSRNOG00000015909	Olr108	olfactory receptor 108
Olr663	NA	295869	ENSRNOG00000029775	Olr663	olfactory receptor 663
Olr1395	NA	405986	ENSRNOG00000031992	Olr1395	olfactory receptor 1395
Ugt2a1	NA	63867	ENSRNOG00000001973	Ugt2a1	UDP glucuronosyltransferase 2 family, polypeptide A1
Olr654	NA	404829	NULL	Olr654	olfactory receptor 654
Olr67	NA	365324	NULL	Olr67	olfactory receptor 67
Olr309	NA	293607	ENSRNOG00000029539	Olr309	olfactory receptor 309
Olr707	NA	405953	ENSRNOG00000030980	Olr707	olfactory receptor 707
Olr154	NA	365333	ENSRNOG00000017218	Olr154	olfactory receptor 154
Olr1096	NA	302027	ENSRNOG00000014386	Olr1096	olfactory receptor 1096
Olr1562	NA	288185	ENSRNOG00000039685	Olr1562	olfactory receptor 1562
Olr840	NA	298733	ENSRNOG00000030761	Olr840	olfactory receptor 840
Olr1410	NA	405062	ENSRNOG00000032864	Olr1410	olfactory receptor 1410
Olr135	NA	405913	ENSRNOG00000043392	Olr135	olfactory receptor 135
Olr898	NA	288811	ENSRNOG00000029057	Olr898	olfactory receptor 898
Olr1016	NA	288858	ENSRNOG00000003347	Olr1016	olfactory receptor 1016
Olr1370	NA	405334	NULL	Olr1370	olfactory receptor 1370
Olr305	NA	293603	ENSRNOG00000029857	Olr305	olfactory receptor 305
Olr1020	NA	288854	ENSRNOG00000030737	Olr1020	olfactory receptor 1020
Olr1078	NA	299593	NULL	Olr1078	olfactory receptor 1078
Olr1072	NA	288822	ENSRNOG00000008460	Olr1072	olfactory receptor 1072
Olr1366	NA	405335	NULL	Olr1366	olfactory receptor 1366
Olr120	NA	293256	ENSRNOG00000031550	Olr120	olfactory receptor 120
Olr1368	NA	287082	NULL	Olr1368	olfactory receptor 1368
Olr493	NA	295758	ENSRNOG00000032730	Olr493	olfactory receptor 493
Olr89	NA	405012	NULL	Olr89	olfactory receptor 89
Olr756	NA	404803	ENSRNOG00000031977	Olr756	olfactory receptor 756
Olr1374	NA	405333	NULL	Olr1374	olfactory receptor 1374
Olr1396	NA	405987	ENSRNOG00000032382	Olr1396	olfactory receptor 1396
Olr1111	NA	300205	ENSRNOG00000031503	Olr1111	olfactory receptor 1111
Olr75	NA	365327	ENSRNOG00000030860	Olr75	olfactory receptor 75
Olr1057	NA	288866	ENSRNOG00000031687	Olr1057	olfactory receptor 1057
biological process----detection of chemical stimulus involved in sensory perception----GO:0050907
C=1275;O=78;E=43.56;R=1.79;rawP=2.24e-07;adjP=5.69e-05
Olr1070	NA	366816	NULL	Olr1070	olfactory receptor 1070
Olr13	NA	293075	ENSRNOG00000032371	Olr13	olfactory receptor 13
Olr185	NA	293330	ENSRNOG00000017344	Olr185	olfactory receptor 185
Olr1380	NA	405148	ENSRNOG00000032842	Olr1380	olfactory receptor 1380
Olr1378	NA	287086	ENSRNOG00000030412	Olr1378	olfactory receptor 1378
Olr839	NA	298734	ENSRNOG00000031259	Olr839	olfactory receptor 839
Olr927	NA	366799	ENSRNOG00000032507	Olr927	olfactory receptor 927
Olr1007	NA	288887	ENSRNOG00000029129	Olr1007	olfactory receptor 1007
Olr588	NA	295822	ENSRNOG00000005793	Olr588	olfactory receptor 588
Olr922	NA	404948	ENSRNOG00000030890	Olr922	olfactory receptor 922
Olr1356	NA	302954	ENSRNOG00000039773	Olr1356	olfactory receptor 1356
Olr473	NA	295744	ENSRNOG00000033395	Olr473	olfactory receptor 473
Olr53	NA	405378	ENSRNOG00000031110	Olr53	olfactory receptor 53
Olr1381	NA	363549	ENSRNOG00000030913	Olr1381	olfactory receptor 1381
Olr484	NA	295750	ENSRNOG00000009744	Olr484	olfactory receptor 484
Olr1513	NA	287513	ENSRNOG00000034227	Olr1513	olfactory receptor 1513
Olr262	NA	293400	ENSRNOG00000009748	Olr262	olfactory receptor 262
Olr434	NA	296694	ENSRNOG00000008003	Olr434	olfactory receptor 434
Olr1095	NA	299576	ENSRNOG00000031289	Olr1095	olfactory receptor 1095
Olr1006	NA	288886	ENSRNOG00000032428	Olr1006	olfactory receptor 1006
Olr1365	NA	287081	ENSRNOG00000039763	Olr1365	olfactory receptor 1365
Olr837	NA	405207	ENSRNOG00000033505	Olr837	olfactory receptor 837
Olr889	NA	288818	ENSRNOG00000033344	Olr889	olfactory receptor 889
Olr128	NA	293263	ENSRNOG00000016052	Olr128	olfactory receptor 128
Olr775	NA	296028	ENSRNOG00000032681	Olr775	olfactory receptor 775
Olr1382	NA	287093	ENSRNOG00000039747	Olr1382	olfactory receptor 1382
Olr408	NA	296672	ENSRNOG00000032323	Olr408	olfactory receptor 408
Olr789	NA	296042	ENSRNOG00000033683	Olr789	olfactory receptor 789
Olr1386	NA	287237	ENSRNOG00000028885	Olr1386	olfactory receptor 1386
Trpa1	NA	312896	ENSRNOG00000007354	Trpa1	transient receptor potential cation channel, subfamily A, member 1
Olr1065	NA	304633	ENSRNOG00000030970	Olr1065	olfactory receptor 1065
Olr178	NA	293325	ENSRNOG00000017331	Olr178	olfactory receptor 178
Olr1389	NA	287240	ENSRNOG00000029488	Olr1389	olfactory receptor 1389
Olr1394	NA	405985	ENSRNOG00000031592	Olr1394	olfactory receptor 1394
Olr200	NA	293340	ENSRNOG00000029155	Olr200	olfactory receptor 200
Olr1069	NA	362821	ENSRNOG00000033263	Olr1069	olfactory receptor 1069
Olr1376	NA	287084	ENSRNOG00000031740	Olr1376	olfactory receptor 1376
Olr1063	NA	288828	ENSRNOG00000030311	Olr1063	olfactory receptor 1063
Olr1084	NA	404958	ENSRNOG00000030739	Olr1084	olfactory receptor 1084
Olr1061	NA	288829	ENSRNOG00000032139	Olr1061	olfactory receptor 1061
Olr488	NA	295754	ENSRNOG00000009764	Olr488	olfactory receptor 488
Olr1409	NA	287259	ENSRNOG00000030290	Olr1409	olfactory receptor 1409
Olr1407	NA	287262	ENSRNOG00000034280	Olr1407	olfactory receptor 1407
Olr1076	NA	404961	NULL	Olr1076	olfactory receptor 1076
Olr110	NA	405007	ENSRNOG00000015924	Olr110	olfactory receptor 110
Olr1392	NA	405984	ENSRNOG00000030741	Olr1392	olfactory receptor 1392
Olr987	NA	366810	ENSRNOG00000029629	Olr987	olfactory receptor 987
Olr108	NA	293247	ENSRNOG00000015909	Olr108	olfactory receptor 108
Olr663	NA	295869	ENSRNOG00000029775	Olr663	olfactory receptor 663
Olr1395	NA	405986	ENSRNOG00000031992	Olr1395	olfactory receptor 1395
Olr654	NA	404829	NULL	Olr654	olfactory receptor 654
Olr67	NA	365324	NULL	Olr67	olfactory receptor 67
Olr309	NA	293607	ENSRNOG00000029539	Olr309	olfactory receptor 309
Olr707	NA	405953	ENSRNOG00000030980	Olr707	olfactory receptor 707
Olr154	NA	365333	ENSRNOG00000017218	Olr154	olfactory receptor 154
Olr1096	NA	302027	ENSRNOG00000014386	Olr1096	olfactory receptor 1096
Olr1562	NA	288185	ENSRNOG00000039685	Olr1562	olfactory receptor 1562
Olr840	NA	298733	ENSRNOG00000030761	Olr840	olfactory receptor 840
Olr1410	NA	405062	ENSRNOG00000032864	Olr1410	olfactory receptor 1410
Olr135	NA	405913	ENSRNOG00000043392	Olr135	olfactory receptor 135
Olr898	NA	288811	ENSRNOG00000029057	Olr898	olfactory receptor 898
Olr1016	NA	288858	ENSRNOG00000003347	Olr1016	olfactory receptor 1016
Olr1370	NA	405334	NULL	Olr1370	olfactory receptor 1370
Olr305	NA	293603	ENSRNOG00000029857	Olr305	olfactory receptor 305
Olr1020	NA	288854	ENSRNOG00000030737	Olr1020	olfactory receptor 1020
Olr1078	NA	299593	NULL	Olr1078	olfactory receptor 1078
Olr1072	NA	288822	ENSRNOG00000008460	Olr1072	olfactory receptor 1072
Olr1366	NA	405335	NULL	Olr1366	olfactory receptor 1366
Olr120	NA	293256	ENSRNOG00000031550	Olr120	olfactory receptor 120
Olr1368	NA	287082	NULL	Olr1368	olfactory receptor 1368
Olr493	NA	295758	ENSRNOG00000032730	Olr493	olfactory receptor 493
Olr89	NA	405012	NULL	Olr89	olfactory receptor 89
Olr756	NA	404803	ENSRNOG00000031977	Olr756	olfactory receptor 756
Olr1374	NA	405333	NULL	Olr1374	olfactory receptor 1374
Olr1396	NA	405987	ENSRNOG00000032382	Olr1396	olfactory receptor 1396
Olr1111	NA	300205	ENSRNOG00000031503	Olr1111	olfactory receptor 1111
Olr75	NA	365327	ENSRNOG00000030860	Olr75	olfactory receptor 75
Olr1057	NA	288866	ENSRNOG00000031687	Olr1057	olfactory receptor 1057
biological process----detection of chemical stimulus involved in sensory perception of smell----GO:0050911
C=1265;O=77;E=43.22;R=1.78;rawP=3.33e-07;adjP=6.67e-05
Olr1070	NA	366816	NULL	Olr1070	olfactory receptor 1070
Olr13	NA	293075	ENSRNOG00000032371	Olr13	olfactory receptor 13
Olr185	NA	293330	ENSRNOG00000017344	Olr185	olfactory receptor 185
Olr1380	NA	405148	ENSRNOG00000032842	Olr1380	olfactory receptor 1380
Olr1378	NA	287086	ENSRNOG00000030412	Olr1378	olfactory receptor 1378
Olr839	NA	298734	ENSRNOG00000031259	Olr839	olfactory receptor 839
Olr927	NA	366799	ENSRNOG00000032507	Olr927	olfactory receptor 927
Olr1007	NA	288887	ENSRNOG00000029129	Olr1007	olfactory receptor 1007
Olr588	NA	295822	ENSRNOG00000005793	Olr588	olfactory receptor 588
Olr922	NA	404948	ENSRNOG00000030890	Olr922	olfactory receptor 922
Olr1356	NA	302954	ENSRNOG00000039773	Olr1356	olfactory receptor 1356
Olr473	NA	295744	ENSRNOG00000033395	Olr473	olfactory receptor 473
Olr53	NA	405378	ENSRNOG00000031110	Olr53	olfactory receptor 53
Olr1381	NA	363549	ENSRNOG00000030913	Olr1381	olfactory receptor 1381
Olr484	NA	295750	ENSRNOG00000009744	Olr484	olfactory receptor 484
Olr1513	NA	287513	ENSRNOG00000034227	Olr1513	olfactory receptor 1513
Olr262	NA	293400	ENSRNOG00000009748	Olr262	olfactory receptor 262
Olr434	NA	296694	ENSRNOG00000008003	Olr434	olfactory receptor 434
Olr1095	NA	299576	ENSRNOG00000031289	Olr1095	olfactory receptor 1095
Olr1006	NA	288886	ENSRNOG00000032428	Olr1006	olfactory receptor 1006
Olr1365	NA	287081	ENSRNOG00000039763	Olr1365	olfactory receptor 1365
Olr837	NA	405207	ENSRNOG00000033505	Olr837	olfactory receptor 837
Olr889	NA	288818	ENSRNOG00000033344	Olr889	olfactory receptor 889
Olr128	NA	293263	ENSRNOG00000016052	Olr128	olfactory receptor 128
Olr775	NA	296028	ENSRNOG00000032681	Olr775	olfactory receptor 775
Olr1382	NA	287093	ENSRNOG00000039747	Olr1382	olfactory receptor 1382
Olr408	NA	296672	ENSRNOG00000032323	Olr408	olfactory receptor 408
Olr789	NA	296042	ENSRNOG00000033683	Olr789	olfactory receptor 789
Olr1386	NA	287237	ENSRNOG00000028885	Olr1386	olfactory receptor 1386
Olr1065	NA	304633	ENSRNOG00000030970	Olr1065	olfactory receptor 1065
Olr178	NA	293325	ENSRNOG00000017331	Olr178	olfactory receptor 178
Olr1389	NA	287240	ENSRNOG00000029488	Olr1389	olfactory receptor 1389
Olr1394	NA	405985	ENSRNOG00000031592	Olr1394	olfactory receptor 1394
Olr200	NA	293340	ENSRNOG00000029155	Olr200	olfactory receptor 200
Olr1069	NA	362821	ENSRNOG00000033263	Olr1069	olfactory receptor 1069
Olr1376	NA	287084	ENSRNOG00000031740	Olr1376	olfactory receptor 1376
Olr1063	NA	288828	ENSRNOG00000030311	Olr1063	olfactory receptor 1063
Olr1084	NA	404958	ENSRNOG00000030739	Olr1084	olfactory receptor 1084
Olr1061	NA	288829	ENSRNOG00000032139	Olr1061	olfactory receptor 1061
Olr488	NA	295754	ENSRNOG00000009764	Olr488	olfactory receptor 488
Olr1409	NA	287259	ENSRNOG00000030290	Olr1409	olfactory receptor 1409
Olr1407	NA	287262	ENSRNOG00000034280	Olr1407	olfactory receptor 1407
Olr1076	NA	404961	NULL	Olr1076	olfactory receptor 1076
Olr110	NA	405007	ENSRNOG00000015924	Olr110	olfactory receptor 110
Olr1392	NA	405984	ENSRNOG00000030741	Olr1392	olfactory receptor 1392
Olr987	NA	366810	ENSRNOG00000029629	Olr987	olfactory receptor 987
Olr108	NA	293247	ENSRNOG00000015909	Olr108	olfactory receptor 108
Olr663	NA	295869	ENSRNOG00000029775	Olr663	olfactory receptor 663
Olr1395	NA	405986	ENSRNOG00000031992	Olr1395	olfactory receptor 1395
Olr654	NA	404829	NULL	Olr654	olfactory receptor 654
Olr67	NA	365324	NULL	Olr67	olfactory receptor 67
Olr309	NA	293607	ENSRNOG00000029539	Olr309	olfactory receptor 309
Olr707	NA	405953	ENSRNOG00000030980	Olr707	olfactory receptor 707
Olr154	NA	365333	ENSRNOG00000017218	Olr154	olfactory receptor 154
Olr1096	NA	302027	ENSRNOG00000014386	Olr1096	olfactory receptor 1096
Olr1562	NA	288185	ENSRNOG00000039685	Olr1562	olfactory receptor 1562
Olr840	NA	298733	ENSRNOG00000030761	Olr840	olfactory receptor 840
Olr1410	NA	405062	ENSRNOG00000032864	Olr1410	olfactory receptor 1410
Olr135	NA	405913	ENSRNOG00000043392	Olr135	olfactory receptor 135
Olr898	NA	288811	ENSRNOG00000029057	Olr898	olfactory receptor 898
Olr1016	NA	288858	ENSRNOG00000003347	Olr1016	olfactory receptor 1016
Olr1370	NA	405334	NULL	Olr1370	olfactory receptor 1370
Olr305	NA	293603	ENSRNOG00000029857	Olr305	olfactory receptor 305
Olr1020	NA	288854	ENSRNOG00000030737	Olr1020	olfactory receptor 1020
Olr1078	NA	299593	NULL	Olr1078	olfactory receptor 1078
Olr1072	NA	288822	ENSRNOG00000008460	Olr1072	olfactory receptor 1072
Olr1366	NA	405335	NULL	Olr1366	olfactory receptor 1366
Olr120	NA	293256	ENSRNOG00000031550	Olr120	olfactory receptor 120
Olr1368	NA	287082	NULL	Olr1368	olfactory receptor 1368
Olr493	NA	295758	ENSRNOG00000032730	Olr493	olfactory receptor 493
Olr89	NA	405012	NULL	Olr89	olfactory receptor 89
Olr756	NA	404803	ENSRNOG00000031977	Olr756	olfactory receptor 756
Olr1374	NA	405333	NULL	Olr1374	olfactory receptor 1374
Olr1396	NA	405987	ENSRNOG00000032382	Olr1396	olfactory receptor 1396
Olr1111	NA	300205	ENSRNOG00000031503	Olr1111	olfactory receptor 1111
Olr75	NA	365327	ENSRNOG00000030860	Olr75	olfactory receptor 75
Olr1057	NA	288866	ENSRNOG00000031687	Olr1057	olfactory receptor 1057
biological process----regulation of programmed cell death----GO:0043067
C=738;O=45;E=25.21;R=1.78;rawP=0.0001;adjP=0.0085
Casp8	NA	313128	ENSRNOG00000006487	Casp8	caspase 8
Ing4	NA	297597	ENSRNOG00000023363	Ing4	inhibitor of growth family, member 4
Rock1	NA	81762	ENSRNOG00000031092	Rock1	Rho-associated coiled-coil containing protein kinase 1
Klre1	NA	297645	ENSRNOG00000007961	Klre1	killer cell lectin-like receptor, family E, member 1
Shh	NA	29499	ENSRNOG00000006120	Shh	sonic hedgehog
Rbpj	NA	679028	NULL	Rbpj	recombination signal binding protein for immunoglobulin kappa J region
Sod1	NA	24786	ENSRNOG00000002115	Sod1	superoxide dismutase 1, soluble
Ccl2	NA	24770	ENSRNOG00000007159	Ccl2	chemokine (C-C motif) ligand 2
Il6	NA	24498	ENSRNOG00000010278	Il6	interleukin 6
Skp2	NA	294790	ENSRNOG00000016823	Skp2	S-phase kinase-associated protein 2 (p45)
Notch1	NA	25496	ENSRNOG00000019322	Notch1	Notch homolog 1, translocation-associated (Drosophila)
Acvr1b	NA	29381	ENSRNOG00000006934	Acvr1b	activin A receptor, type IB
Eaf2	NA	266787	ENSRNOG00000002350	Eaf2	ELL associated factor 2
Steap3	NA	170824	NULL	Steap3	STEAP family member 3
Xpa	NA	298074	ENSRNOG00000009576	Xpa	xeroderma pigmentosum, complementation group A
Il12b	NA	64546	ENSRNOG00000004380	Il12b	interleukin 12b
Cdk5	NA	140908	ENSRNOG00000008017	Cdk5	cyclin-dependent kinase 5
Ada	NA	24165	ENSRNOG00000010265	Ada	adenosine deaminase
Hgf	NA	24446	ENSRNOG00000007027	Hgf	hepatocyte growth factor
Btc	NA	64022	ENSRNOG00000002728	Btc	betacellulin
Bdnf	NA	24225	NULL	Bdnf	brain derived neurotrophic factor
Ido1	NA	66029	ENSRNOG00000031189	Ido1	indoleamine 2,3-dioxygenase 1
Traf2	NA	311786	NULL	Traf2	Tnf receptor-associated factor 2
Il1rn	NA	60582	ENSRNOG00000005871	Il1rn	interleukin 1 receptor antagonist
Brca2	NA	360254	ENSRNOG00000001111	Brca2	breast cancer 2
Barhl1	NA	117232	ENSRNOG00000013209	Barhl1	BarH-like homeobox 1
Map2k7	NA	363855	ENSRNOG00000001047	Map2k7	mitogen activated protein kinase kinase 7
Nupr1	NA	113900	ENSRNOG00000019206	Nupr1	nuclear protein 1
Grin1	NA	24408	ENSRNOG00000011726	Grin1	glutamate receptor, ionotropic, N-methyl D-aspartate 1
RGD1562344	NA	295337	ENSRNOG00000037149	RGD1562344	similar to Gm566 protein
Zc3hc1	NA	296957	ENSRNOG00000010154	Zc3hc1	zinc finger, C3HC-type containing 1
Lrp1	NA	299858	ENSRNOG00000025053	Lrp1	low density lipoprotein-related protein 1 (alpha-2-macroglobulin receptor)
Cited2	NA	114490	ENSRNOG00000012193	Cited2	Cbp/p300-interacting transactivator, with Glu/Asp-rich carboxy-terminal domain, 2
Xrcc2	NA	499966	ENSRNOG00000007493	Xrcc2	X-ray repair complementing defective repair in Chinese hamster cells 2
Hells	NA	294071	ENSRNOG00000013803	Hells	helicase, lymphoid specific
Hbxip	NA	295357	ENSRNOG00000018186	Hbxip	hepatitis B virus x interacting protein
Rhoa	NA	117273	NULL	Rhoa	ras homolog gene family, member A
Ndufaf4	NA	362495	ENSRNOG00000007506	Ndufaf4	NADH dehydrogenase (ubiquinone) 1 alpha subcomplex, assembly factor 4
Epha7	NA	171287	ENSRNOG00000007030	Epha7	Eph receptor A7
Dusp1	NA	114856	ENSRNOG00000003977	Dusp1	dual specificity phosphatase 1
Inpp5d	NA	54259	ENSRNOG00000017020	Inpp5d	inositol polyphosphate-5-phosphatase D
Fosl1	NA	25445	ENSRNOG00000020552	Fosl1	fos-like antigen 1
Endog	NA	362100	ENSRNOG00000016033	Endog	endonuclease G
Nae1	NA	84019	ENSRNOG00000033133	Nae1	NEDD8 activating enzyme E1 subunit 1
Dnajb6	NA	362293	ENSRNOG00000010353	Dnajb6	DnaJ (Hsp40) homolog, subfamily B, member 6
biological process----regulation of cell death----GO:0010941
C=741;O=45;E=25.32;R=1.78;rawP=0.0001;adjP=0.0085
Casp8	NA	313128	ENSRNOG00000006487	Casp8	caspase 8
Ing4	NA	297597	ENSRNOG00000023363	Ing4	inhibitor of growth family, member 4
Rock1	NA	81762	ENSRNOG00000031092	Rock1	Rho-associated coiled-coil containing protein kinase 1
Klre1	NA	297645	ENSRNOG00000007961	Klre1	killer cell lectin-like receptor, family E, member 1
Shh	NA	29499	ENSRNOG00000006120	Shh	sonic hedgehog
Rbpj	NA	679028	NULL	Rbpj	recombination signal binding protein for immunoglobulin kappa J region
Sod1	NA	24786	ENSRNOG00000002115	Sod1	superoxide dismutase 1, soluble
Ccl2	NA	24770	ENSRNOG00000007159	Ccl2	chemokine (C-C motif) ligand 2
Il6	NA	24498	ENSRNOG00000010278	Il6	interleukin 6
Skp2	NA	294790	ENSRNOG00000016823	Skp2	S-phase kinase-associated protein 2 (p45)
Notch1	NA	25496	ENSRNOG00000019322	Notch1	Notch homolog 1, translocation-associated (Drosophila)
Acvr1b	NA	29381	ENSRNOG00000006934	Acvr1b	activin A receptor, type IB
Eaf2	NA	266787	ENSRNOG00000002350	Eaf2	ELL associated factor 2
Steap3	NA	170824	NULL	Steap3	STEAP family member 3
Xpa	NA	298074	ENSRNOG00000009576	Xpa	xeroderma pigmentosum, complementation group A
Il12b	NA	64546	ENSRNOG00000004380	Il12b	interleukin 12b
Cdk5	NA	140908	ENSRNOG00000008017	Cdk5	cyclin-dependent kinase 5
Ada	NA	24165	ENSRNOG00000010265	Ada	adenosine deaminase
Hgf	NA	24446	ENSRNOG00000007027	Hgf	hepatocyte growth factor
Btc	NA	64022	ENSRNOG00000002728	Btc	betacellulin
Bdnf	NA	24225	NULL	Bdnf	brain derived neurotrophic factor
Ido1	NA	66029	ENSRNOG00000031189	Ido1	indoleamine 2,3-dioxygenase 1
Traf2	NA	311786	NULL	Traf2	Tnf receptor-associated factor 2
Il1rn	NA	60582	ENSRNOG00000005871	Il1rn	interleukin 1 receptor antagonist
Brca2	NA	360254	ENSRNOG00000001111	Brca2	breast cancer 2
Barhl1	NA	117232	ENSRNOG00000013209	Barhl1	BarH-like homeobox 1
Map2k7	NA	363855	ENSRNOG00000001047	Map2k7	mitogen activated protein kinase kinase 7
Nupr1	NA	113900	ENSRNOG00000019206	Nupr1	nuclear protein 1
Grin1	NA	24408	ENSRNOG00000011726	Grin1	glutamate receptor, ionotropic, N-methyl D-aspartate 1
RGD1562344	NA	295337	ENSRNOG00000037149	RGD1562344	similar to Gm566 protein
Zc3hc1	NA	296957	ENSRNOG00000010154	Zc3hc1	zinc finger, C3HC-type containing 1
Lrp1	NA	299858	ENSRNOG00000025053	Lrp1	low density lipoprotein-related protein 1 (alpha-2-macroglobulin receptor)
Cited2	NA	114490	ENSRNOG00000012193	Cited2	Cbp/p300-interacting transactivator, with Glu/Asp-rich carboxy-terminal domain, 2
Xrcc2	NA	499966	ENSRNOG00000007493	Xrcc2	X-ray repair complementing defective repair in Chinese hamster cells 2
Hells	NA	294071	ENSRNOG00000013803	Hells	helicase, lymphoid specific
Hbxip	NA	295357	ENSRNOG00000018186	Hbxip	hepatitis B virus x interacting protein
Rhoa	NA	117273	NULL	Rhoa	ras homolog gene family, member A
Ndufaf4	NA	362495	ENSRNOG00000007506	Ndufaf4	NADH dehydrogenase (ubiquinone) 1 alpha subcomplex, assembly factor 4
Epha7	NA	171287	ENSRNOG00000007030	Epha7	Eph receptor A7
Dusp1	NA	114856	ENSRNOG00000003977	Dusp1	dual specificity phosphatase 1
Inpp5d	NA	54259	ENSRNOG00000017020	Inpp5d	inositol polyphosphate-5-phosphatase D
Fosl1	NA	25445	ENSRNOG00000020552	Fosl1	fos-like antigen 1
Endog	NA	362100	ENSRNOG00000016033	Endog	endonuclease G
Nae1	NA	84019	ENSRNOG00000033133	Nae1	NEDD8 activating enzyme E1 subunit 1
Dnajb6	NA	362293	ENSRNOG00000010353	Dnajb6	DnaJ (Hsp40) homolog, subfamily B, member 6
biological process----detection of chemical stimulus----GO:0009593
C=1289;O=105;E=59.57;R=1.76;rawP=4.01e-09;adjP=7.13e-07
Olr93	NA	293234	ENSRNOG00000015819	Olr93	olfactory receptor 93
Olr1064	NA	405966	NULL	Olr1064	olfactory receptor 1064
Olr1707	NA	406014	ENSRNOG00000030436	Olr1707	olfactory receptor 1707
Olr1673	NA	294143	ENSRNOG00000029369	Olr1673	olfactory receptor 1673
Olr1695	NA	294159	ENSRNOG00000000746	Olr1695	olfactory receptor 1695
Olr188	NA	405918	ENSRNOG00000017351	Olr188	olfactory receptor 188
Olr1408	NA	405063	ENSRNOG00000030651	Olr1408	olfactory receptor 1408
Olr951	NA	288879	ENSRNOG00000029577	Olr951	olfactory receptor 951
Olr1739	NA	405202	ENSRNOG00000031048	Olr1739	olfactory receptor 1739
Olr1051	NA	288839	ENSRNOG00000032025	Olr1051	olfactory receptor 1051
Olr1073	NA	405362	ENSRNOG00000031688	Olr1073	olfactory receptor 1073
Olr50	NA	293210	NULL	Olr50	olfactory receptor 50
Olr1397	NA	405988	ENSRNOG00000029739	Olr1397	olfactory receptor 1397
Olr1689	NA	405190	ENSRNOG00000033112	Olr1689	olfactory receptor 1689
Olr1107	NA	300202	ENSRNOG00000010787	Olr1107	olfactory receptor 1107
Olr1671	NA	294138	NULL	Olr1671	olfactory receptor 1671
Olr880	NA	288790	ENSRNOG00000042424	Olr880	olfactory receptor 880
Olr1079	NA	404960	ENSRNOG00000032956	Olr1079	olfactory receptor 1079
Olr1693	NA	365523	ENSRNOG00000000749	Olr1693	olfactory receptor 1693
Olr423	NA	296685	ENSRNOG00000031803	Olr423	olfactory receptor 423
Olr88	NA	405013	NULL	Olr88	olfactory receptor 88
Olr1709	NA	309578	ENSRNOG00000032998	Olr1709	olfactory receptor 1709
Olr681	NA	404824	ENSRNOG00000033104	Olr681	olfactory receptor 681
Olr1087	NA	299586	ENSRNOG00000007348	Olr1087	olfactory receptor 1087
Olr1696	NA	294158	NULL	Olr1696	olfactory receptor 1696
Olr878	NA	304610	ENSRNOG00000043334	Olr878	olfactory receptor 878
Olr836	NA	298394	NULL	Olr836	olfactory receptor 836
Olr1705	NA	405188	ENSRNOG00000040159	Olr1705	olfactory receptor 1705
Olr1682	NA	405191	ENSRNOG00000030957	Olr1682	olfactory receptor 1682
Olr984	NA	405964	ENSRNOG00000034053	Olr984	olfactory receptor 984
Olr1750	NA	294204	ENSRNOG00000043481	Olr1750	olfactory receptor 1750
Olr1372	NA	287083	NULL	Olr1372	olfactory receptor 1372
Olr1744	NA	294198	ENSRNOG00000029420	Olr1744	olfactory receptor 1744
Olr896	NA	288813	ENSRNOG00000031510	Olr896	olfactory receptor 896
Olr329	NA	293773	ENSRNOG00000021083	Olr329	olfactory receptor 329
Olr235	NA	293381	ENSRNOG00000034296	Olr235	olfactory receptor 235
Olr130	NA	293268	ENSRNOG00000031983	Olr130	olfactory receptor 130
Olr1687	NA	309574	ENSRNOG00000033616	Olr1687	olfactory receptor 1687
Olr1060	NA	404904	ENSRNOG00000031181	Olr1060	olfactory receptor 1060
Olr1678	NA	405194	ENSRNOG00000033237	Olr1678	olfactory receptor 1678
Olr1726	NA	405204	ENSRNOG00000032209	Olr1726	olfactory receptor 1726
Olr1743	NA	294197	ENSRNOG00000000765	Olr1743	olfactory receptor 1743
Olr1724	NA	294183	ENSRNOG00000030762	Olr1724	olfactory receptor 1724
Olr1701	NA	406013	NULL	Olr1701	olfactory receptor 1701
Olr1704	NA	294155	NULL	Olr1704	olfactory receptor 1704
Olr334	NA	405927	ENSRNOG00000042023	Olr334	olfactory receptor 334
Olr1058	NA	288832	ENSRNOG00000034068	Olr1058	olfactory receptor 1058
Olr881	NA	288792	ENSRNOG00000043125	Olr881	olfactory receptor 881
Olr834	NA	298396	ENSRNOG00000015646	Olr834	olfactory receptor 834
Olr1691	NA	294161	ENSRNOG00000028825	Olr1691	olfactory receptor 1691
Olr604	NA	404855	ENSRNOG00000005880	Olr604	olfactory receptor 604
Olr1700	NA	406012	NULL	Olr1700	olfactory receptor 1700
Olr242	NA	293387	ENSRNOG00000029088	Olr242	olfactory receptor 242
Olr1068	NA	405967	ENSRNOG00000029363	Olr1068	olfactory receptor 1068
Olr1692	NA	405189	ENSRNOG00000032716	Olr1692	olfactory receptor 1692
Olr1029	NA	288850	ENSRNOG00000032476	Olr1029	olfactory receptor 1029
Olr943	NA	288875	ENSRNOG00000033986	Olr943	olfactory receptor 943
Olr903	NA	288808	ENSRNOG00000033317	Olr903	olfactory receptor 903
Olr1694	NA	406008	NULL	Olr1694	olfactory receptor 1694
Olr1714	NA	294175	ENSRNOG00000034085	Olr1714	olfactory receptor 1714
Olr1742	NA	294196	ENSRNOG00000032047	Olr1742	olfactory receptor 1742
Olr1702	NA	294157	ENSRNOG00000033467	Olr1702	olfactory receptor 1702
Olr1406	NA	405064	ENSRNOG00000029930	Olr1406	olfactory receptor 1406
Olr1411	NA	405061	ENSRNOG00000032495	Olr1411	olfactory receptor 1411
Olr1748	NA	405199	ENSRNOG00000028784	Olr1748	olfactory receptor 1748
Olr1589	NA	289251	ENSRNOG00000022387	Olr1589	olfactory receptor 1589
Olr1090	NA	299553	ENSRNOG00000031945	Olr1090	olfactory receptor 1090
Olr1521	NA	287613	ENSRNOG00000030521	Olr1521	olfactory receptor 1521
Olr533	NA	404876	ENSRNOG00000030825	Olr533	olfactory receptor 533
Olr229	NA	293373	ENSRNOG00000033804	Olr229	olfactory receptor 229
Olr1710	NA	405186	ENSRNOG00000030001	Olr1710	olfactory receptor 1710
Olr936	NA	288869	ENSRNOG00000030254	Olr936	olfactory receptor 936
Olr606	NA	405246	NULL	Olr606	olfactory receptor 606
Olr1699	NA	406011	NULL	Olr1699	olfactory receptor 1699
Olr1607	NA	364275	ENSRNOG00000006746	Olr1607	olfactory receptor 1607
Olr1734	NA	406018	ENSRNOG00000028849	Olr1734	olfactory receptor 1734
Olr386	NA	405147	NULL	Olr386	olfactory receptor 386
Olr1387	NA	287241	ENSRNOG00000033170	Olr1387	olfactory receptor 1387
biological process----detection of stimulus involved in sensory perception----GO:0050906
C=1301;O=78;E=44.45;R=1.75;rawP=5.07e-07;adjP=7.73e-05
Olr1070	NA	366816	NULL	Olr1070	olfactory receptor 1070
Olr13	NA	293075	ENSRNOG00000032371	Olr13	olfactory receptor 13
Olr185	NA	293330	ENSRNOG00000017344	Olr185	olfactory receptor 185
Olr1380	NA	405148	ENSRNOG00000032842	Olr1380	olfactory receptor 1380
Olr1378	NA	287086	ENSRNOG00000030412	Olr1378	olfactory receptor 1378
Olr839	NA	298734	ENSRNOG00000031259	Olr839	olfactory receptor 839
Olr927	NA	366799	ENSRNOG00000032507	Olr927	olfactory receptor 927
Olr1007	NA	288887	ENSRNOG00000029129	Olr1007	olfactory receptor 1007
Olr588	NA	295822	ENSRNOG00000005793	Olr588	olfactory receptor 588
Olr922	NA	404948	ENSRNOG00000030890	Olr922	olfactory receptor 922
Olr1356	NA	302954	ENSRNOG00000039773	Olr1356	olfactory receptor 1356
Olr473	NA	295744	ENSRNOG00000033395	Olr473	olfactory receptor 473
Olr53	NA	405378	ENSRNOG00000031110	Olr53	olfactory receptor 53
Olr1381	NA	363549	ENSRNOG00000030913	Olr1381	olfactory receptor 1381
Olr484	NA	295750	ENSRNOG00000009744	Olr484	olfactory receptor 484
Olr1513	NA	287513	ENSRNOG00000034227	Olr1513	olfactory receptor 1513
Olr262	NA	293400	ENSRNOG00000009748	Olr262	olfactory receptor 262
Olr434	NA	296694	ENSRNOG00000008003	Olr434	olfactory receptor 434
Olr1095	NA	299576	ENSRNOG00000031289	Olr1095	olfactory receptor 1095
Olr1006	NA	288886	ENSRNOG00000032428	Olr1006	olfactory receptor 1006
Olr1365	NA	287081	ENSRNOG00000039763	Olr1365	olfactory receptor 1365
Olr837	NA	405207	ENSRNOG00000033505	Olr837	olfactory receptor 837
Olr889	NA	288818	ENSRNOG00000033344	Olr889	olfactory receptor 889
Olr128	NA	293263	ENSRNOG00000016052	Olr128	olfactory receptor 128
Olr775	NA	296028	ENSRNOG00000032681	Olr775	olfactory receptor 775
Olr1382	NA	287093	ENSRNOG00000039747	Olr1382	olfactory receptor 1382
Olr408	NA	296672	ENSRNOG00000032323	Olr408	olfactory receptor 408
Olr789	NA	296042	ENSRNOG00000033683	Olr789	olfactory receptor 789
Olr1386	NA	287237	ENSRNOG00000028885	Olr1386	olfactory receptor 1386
Trpa1	NA	312896	ENSRNOG00000007354	Trpa1	transient receptor potential cation channel, subfamily A, member 1
Olr1065	NA	304633	ENSRNOG00000030970	Olr1065	olfactory receptor 1065
Olr178	NA	293325	ENSRNOG00000017331	Olr178	olfactory receptor 178
Olr1389	NA	287240	ENSRNOG00000029488	Olr1389	olfactory receptor 1389
Olr1394	NA	405985	ENSRNOG00000031592	Olr1394	olfactory receptor 1394
Olr200	NA	293340	ENSRNOG00000029155	Olr200	olfactory receptor 200
Olr1069	NA	362821	ENSRNOG00000033263	Olr1069	olfactory receptor 1069
Olr1376	NA	287084	ENSRNOG00000031740	Olr1376	olfactory receptor 1376
Olr1063	NA	288828	ENSRNOG00000030311	Olr1063	olfactory receptor 1063
Olr1084	NA	404958	ENSRNOG00000030739	Olr1084	olfactory receptor 1084
Olr1061	NA	288829	ENSRNOG00000032139	Olr1061	olfactory receptor 1061
Olr488	NA	295754	ENSRNOG00000009764	Olr488	olfactory receptor 488
Olr1409	NA	287259	ENSRNOG00000030290	Olr1409	olfactory receptor 1409
Olr1407	NA	287262	ENSRNOG00000034280	Olr1407	olfactory receptor 1407
Olr1076	NA	404961	NULL	Olr1076	olfactory receptor 1076
Olr110	NA	405007	ENSRNOG00000015924	Olr110	olfactory receptor 110
Olr1392	NA	405984	ENSRNOG00000030741	Olr1392	olfactory receptor 1392
Olr987	NA	366810	ENSRNOG00000029629	Olr987	olfactory receptor 987
Olr108	NA	293247	ENSRNOG00000015909	Olr108	olfactory receptor 108
Olr663	NA	295869	ENSRNOG00000029775	Olr663	olfactory receptor 663
Olr1395	NA	405986	ENSRNOG00000031992	Olr1395	olfactory receptor 1395
Olr654	NA	404829	NULL	Olr654	olfactory receptor 654
Olr67	NA	365324	NULL	Olr67	olfactory receptor 67
Olr309	NA	293607	ENSRNOG00000029539	Olr309	olfactory receptor 309
Olr707	NA	405953	ENSRNOG00000030980	Olr707	olfactory receptor 707
Olr154	NA	365333	ENSRNOG00000017218	Olr154	olfactory receptor 154
Olr1096	NA	302027	ENSRNOG00000014386	Olr1096	olfactory receptor 1096
Olr1562	NA	288185	ENSRNOG00000039685	Olr1562	olfactory receptor 1562
Olr840	NA	298733	ENSRNOG00000030761	Olr840	olfactory receptor 840
Olr1410	NA	405062	ENSRNOG00000032864	Olr1410	olfactory receptor 1410
Olr135	NA	405913	ENSRNOG00000043392	Olr135	olfactory receptor 135
Olr898	NA	288811	ENSRNOG00000029057	Olr898	olfactory receptor 898
Olr1016	NA	288858	ENSRNOG00000003347	Olr1016	olfactory receptor 1016
Olr1370	NA	405334	NULL	Olr1370	olfactory receptor 1370
Olr305	NA	293603	ENSRNOG00000029857	Olr305	olfactory receptor 305
Olr1020	NA	288854	ENSRNOG00000030737	Olr1020	olfactory receptor 1020
Olr1078	NA	299593	NULL	Olr1078	olfactory receptor 1078
Olr1072	NA	288822	ENSRNOG00000008460	Olr1072	olfactory receptor 1072
Olr1366	NA	405335	NULL	Olr1366	olfactory receptor 1366
Olr120	NA	293256	ENSRNOG00000031550	Olr120	olfactory receptor 120
Olr1368	NA	287082	NULL	Olr1368	olfactory receptor 1368
Olr493	NA	295758	ENSRNOG00000032730	Olr493	olfactory receptor 493
Olr89	NA	405012	NULL	Olr89	olfactory receptor 89
Olr756	NA	404803	ENSRNOG00000031977	Olr756	olfactory receptor 756
Olr1374	NA	405333	NULL	Olr1374	olfactory receptor 1374
Olr1396	NA	405987	ENSRNOG00000032382	Olr1396	olfactory receptor 1396
Olr1111	NA	300205	ENSRNOG00000031503	Olr1111	olfactory receptor 1111
Olr75	NA	365327	ENSRNOG00000030860	Olr75	olfactory receptor 75
Olr1057	NA	288866	ENSRNOG00000031687	Olr1057	olfactory receptor 1057
biological process----sensory perception of chemical stimulus----GO:0007606
C=1342;O=80;E=45.85;R=1.74;rawP=4.44e-07;adjP=7.52e-05
Olr1070	NA	366816	NULL	Olr1070	olfactory receptor 1070
Olr13	NA	293075	ENSRNOG00000032371	Olr13	olfactory receptor 13
Olr185	NA	293330	ENSRNOG00000017344	Olr185	olfactory receptor 185
Olr1380	NA	405148	ENSRNOG00000032842	Olr1380	olfactory receptor 1380
Olr1378	NA	287086	ENSRNOG00000030412	Olr1378	olfactory receptor 1378
Olr839	NA	298734	ENSRNOG00000031259	Olr839	olfactory receptor 839
Olr927	NA	366799	ENSRNOG00000032507	Olr927	olfactory receptor 927
Olr1007	NA	288887	ENSRNOG00000029129	Olr1007	olfactory receptor 1007
Olr588	NA	295822	ENSRNOG00000005793	Olr588	olfactory receptor 588
Olr922	NA	404948	ENSRNOG00000030890	Olr922	olfactory receptor 922
Olr1356	NA	302954	ENSRNOG00000039773	Olr1356	olfactory receptor 1356
Olr473	NA	295744	ENSRNOG00000033395	Olr473	olfactory receptor 473
Olr53	NA	405378	ENSRNOG00000031110	Olr53	olfactory receptor 53
Olr1381	NA	363549	ENSRNOG00000030913	Olr1381	olfactory receptor 1381
Olr484	NA	295750	ENSRNOG00000009744	Olr484	olfactory receptor 484
Olr1513	NA	287513	ENSRNOG00000034227	Olr1513	olfactory receptor 1513
Olr262	NA	293400	ENSRNOG00000009748	Olr262	olfactory receptor 262
Olr434	NA	296694	ENSRNOG00000008003	Olr434	olfactory receptor 434
Olr1095	NA	299576	ENSRNOG00000031289	Olr1095	olfactory receptor 1095
Olr1006	NA	288886	ENSRNOG00000032428	Olr1006	olfactory receptor 1006
Olr1365	NA	287081	ENSRNOG00000039763	Olr1365	olfactory receptor 1365
Olr837	NA	405207	ENSRNOG00000033505	Olr837	olfactory receptor 837
Olr889	NA	288818	ENSRNOG00000033344	Olr889	olfactory receptor 889
Olr128	NA	293263	ENSRNOG00000016052	Olr128	olfactory receptor 128
Olr775	NA	296028	ENSRNOG00000032681	Olr775	olfactory receptor 775
Olr1382	NA	287093	ENSRNOG00000039747	Olr1382	olfactory receptor 1382
Olr408	NA	296672	ENSRNOG00000032323	Olr408	olfactory receptor 408
Olr789	NA	296042	ENSRNOG00000033683	Olr789	olfactory receptor 789
Olr1386	NA	287237	ENSRNOG00000028885	Olr1386	olfactory receptor 1386
Trpa1	NA	312896	ENSRNOG00000007354	Trpa1	transient receptor potential cation channel, subfamily A, member 1
Olr1065	NA	304633	ENSRNOG00000030970	Olr1065	olfactory receptor 1065
Olr178	NA	293325	ENSRNOG00000017331	Olr178	olfactory receptor 178
Olr1389	NA	287240	ENSRNOG00000029488	Olr1389	olfactory receptor 1389
Olr1394	NA	405985	ENSRNOG00000031592	Olr1394	olfactory receptor 1394
Olr200	NA	293340	ENSRNOG00000029155	Olr200	olfactory receptor 200
Olr1069	NA	362821	ENSRNOG00000033263	Olr1069	olfactory receptor 1069
Olr1376	NA	287084	ENSRNOG00000031740	Olr1376	olfactory receptor 1376
Ncam2	NA	288280	ENSRNOG00000002126	Ncam2	neural cell adhesion molecule 2
Olr1063	NA	288828	ENSRNOG00000030311	Olr1063	olfactory receptor 1063
Olr1084	NA	404958	ENSRNOG00000030739	Olr1084	olfactory receptor 1084
Olr1061	NA	288829	ENSRNOG00000032139	Olr1061	olfactory receptor 1061
Olr488	NA	295754	ENSRNOG00000009764	Olr488	olfactory receptor 488
Olr1409	NA	287259	ENSRNOG00000030290	Olr1409	olfactory receptor 1409
Olr1407	NA	287262	ENSRNOG00000034280	Olr1407	olfactory receptor 1407
Olr1076	NA	404961	NULL	Olr1076	olfactory receptor 1076
Olr110	NA	405007	ENSRNOG00000015924	Olr110	olfactory receptor 110
Olr1392	NA	405984	ENSRNOG00000030741	Olr1392	olfactory receptor 1392
Olr987	NA	366810	ENSRNOG00000029629	Olr987	olfactory receptor 987
Olr108	NA	293247	ENSRNOG00000015909	Olr108	olfactory receptor 108
Olr663	NA	295869	ENSRNOG00000029775	Olr663	olfactory receptor 663
Olr1395	NA	405986	ENSRNOG00000031992	Olr1395	olfactory receptor 1395
Ugt2a1	NA	63867	ENSRNOG00000001973	Ugt2a1	UDP glucuronosyltransferase 2 family, polypeptide A1
Olr654	NA	404829	NULL	Olr654	olfactory receptor 654
Olr67	NA	365324	NULL	Olr67	olfactory receptor 67
Olr309	NA	293607	ENSRNOG00000029539	Olr309	olfactory receptor 309
Olr707	NA	405953	ENSRNOG00000030980	Olr707	olfactory receptor 707
Olr154	NA	365333	ENSRNOG00000017218	Olr154	olfactory receptor 154
Olr1096	NA	302027	ENSRNOG00000014386	Olr1096	olfactory receptor 1096
Olr1562	NA	288185	ENSRNOG00000039685	Olr1562	olfactory receptor 1562
Olr840	NA	298733	ENSRNOG00000030761	Olr840	olfactory receptor 840
Olr1410	NA	405062	ENSRNOG00000032864	Olr1410	olfactory receptor 1410
Olr135	NA	405913	ENSRNOG00000043392	Olr135	olfactory receptor 135
Olr898	NA	288811	ENSRNOG00000029057	Olr898	olfactory receptor 898
Olr1016	NA	288858	ENSRNOG00000003347	Olr1016	olfactory receptor 1016
Olr1370	NA	405334	NULL	Olr1370	olfactory receptor 1370
Olr305	NA	293603	ENSRNOG00000029857	Olr305	olfactory receptor 305
Olr1020	NA	288854	ENSRNOG00000030737	Olr1020	olfactory receptor 1020
Olr1078	NA	299593	NULL	Olr1078	olfactory receptor 1078
Olr1072	NA	288822	ENSRNOG00000008460	Olr1072	olfactory receptor 1072
Olr1366	NA	405335	NULL	Olr1366	olfactory receptor 1366
Olr120	NA	293256	ENSRNOG00000031550	Olr120	olfactory receptor 120
Olr1368	NA	287082	NULL	Olr1368	olfactory receptor 1368
Olr493	NA	295758	ENSRNOG00000032730	Olr493	olfactory receptor 493
Olr89	NA	405012	NULL	Olr89	olfactory receptor 89
Olr756	NA	404803	ENSRNOG00000031977	Olr756	olfactory receptor 756
Olr1374	NA	405333	NULL	Olr1374	olfactory receptor 1374
Olr1396	NA	405987	ENSRNOG00000032382	Olr1396	olfactory receptor 1396
Olr1111	NA	300205	ENSRNOG00000031503	Olr1111	olfactory receptor 1111
Olr75	NA	365327	ENSRNOG00000030860	Olr75	olfactory receptor 75
Olr1057	NA	288866	ENSRNOG00000031687	Olr1057	olfactory receptor 1057
biological process----sensory perception----GO:0007600
C=1540;O=91;E=52.61;R=1.73;rawP=8.81e-08;adjP=4.48e-05
Olr1070	NA	366816	NULL	Olr1070	olfactory receptor 1070
Slc26a5	NA	83819	ENSRNOG00000011616	Slc26a5	solute carrier family 26, member 5 (prestin)
Olr13	NA	293075	ENSRNOG00000032371	Olr13	olfactory receptor 13
Olr185	NA	293330	ENSRNOG00000017344	Olr185	olfactory receptor 185
Olr1380	NA	405148	ENSRNOG00000032842	Olr1380	olfactory receptor 1380
Il12b	NA	64546	ENSRNOG00000004380	Il12b	interleukin 12b
Olr1378	NA	287086	ENSRNOG00000030412	Olr1378	olfactory receptor 1378
Olr839	NA	298734	ENSRNOG00000031259	Olr839	olfactory receptor 839
Cdk5	NA	140908	ENSRNOG00000008017	Cdk5	cyclin-dependent kinase 5
Olr927	NA	366799	ENSRNOG00000032507	Olr927	olfactory receptor 927
Olr1007	NA	288887	ENSRNOG00000029129	Olr1007	olfactory receptor 1007
Olr588	NA	295822	ENSRNOG00000005793	Olr588	olfactory receptor 588
Olr922	NA	404948	ENSRNOG00000030890	Olr922	olfactory receptor 922
Olr1356	NA	302954	ENSRNOG00000039773	Olr1356	olfactory receptor 1356
Olr473	NA	295744	ENSRNOG00000033395	Olr473	olfactory receptor 473
Olr53	NA	405378	ENSRNOG00000031110	Olr53	olfactory receptor 53
Olr1381	NA	363549	ENSRNOG00000030913	Olr1381	olfactory receptor 1381
Olr484	NA	295750	ENSRNOG00000009744	Olr484	olfactory receptor 484
Olr1513	NA	287513	ENSRNOG00000034227	Olr1513	olfactory receptor 1513
Olr262	NA	293400	ENSRNOG00000009748	Olr262	olfactory receptor 262
Vcsa1	NA	24867	ENSRNOG00000001942	Vcsa1	variable coding sequence A1
Olr434	NA	296694	ENSRNOG00000008003	Olr434	olfactory receptor 434
Olr1095	NA	299576	ENSRNOG00000031289	Olr1095	olfactory receptor 1095
Olr1006	NA	288886	ENSRNOG00000032428	Olr1006	olfactory receptor 1006
Olr1365	NA	287081	ENSRNOG00000039763	Olr1365	olfactory receptor 1365
Olr837	NA	405207	ENSRNOG00000033505	Olr837	olfactory receptor 837
Olr889	NA	288818	ENSRNOG00000033344	Olr889	olfactory receptor 889
Olr128	NA	293263	ENSRNOG00000016052	Olr128	olfactory receptor 128
Olr775	NA	296028	ENSRNOG00000032681	Olr775	olfactory receptor 775
Olr1382	NA	287093	ENSRNOG00000039747	Olr1382	olfactory receptor 1382
Olr408	NA	296672	ENSRNOG00000032323	Olr408	olfactory receptor 408
Olr789	NA	296042	ENSRNOG00000033683	Olr789	olfactory receptor 789
Olr1386	NA	287237	ENSRNOG00000028885	Olr1386	olfactory receptor 1386
Trpa1	NA	312896	ENSRNOG00000007354	Trpa1	transient receptor potential cation channel, subfamily A, member 1
Olr1065	NA	304633	ENSRNOG00000030970	Olr1065	olfactory receptor 1065
Olr178	NA	293325	ENSRNOG00000017331	Olr178	olfactory receptor 178
Olr1389	NA	287240	ENSRNOG00000029488	Olr1389	olfactory receptor 1389
Olr1394	NA	405985	ENSRNOG00000031592	Olr1394	olfactory receptor 1394
Olr200	NA	293340	ENSRNOG00000029155	Olr200	olfactory receptor 200
Olr1069	NA	362821	ENSRNOG00000033263	Olr1069	olfactory receptor 1069
Olr1376	NA	287084	ENSRNOG00000031740	Olr1376	olfactory receptor 1376
Ncam2	NA	288280	ENSRNOG00000002126	Ncam2	neural cell adhesion molecule 2
Olr1063	NA	288828	ENSRNOG00000030311	Olr1063	olfactory receptor 1063
Sod1	NA	24786	ENSRNOG00000002115	Sod1	superoxide dismutase 1, soluble
Olr1084	NA	404958	ENSRNOG00000030739	Olr1084	olfactory receptor 1084
Olr1061	NA	288829	ENSRNOG00000032139	Olr1061	olfactory receptor 1061
Epas1	NA	29452	ENSRNOG00000021318	Epas1	endothelial PAS domain protein 1
Olr488	NA	295754	ENSRNOG00000009764	Olr488	olfactory receptor 488
Olr1409	NA	287259	ENSRNOG00000030290	Olr1409	olfactory receptor 1409
Olr1407	NA	287262	ENSRNOG00000034280	Olr1407	olfactory receptor 1407
Olr1076	NA	404961	NULL	Olr1076	olfactory receptor 1076
Olr110	NA	405007	ENSRNOG00000015924	Olr110	olfactory receptor 110
Olr1392	NA	405984	ENSRNOG00000030741	Olr1392	olfactory receptor 1392
Olr987	NA	366810	ENSRNOG00000029629	Olr987	olfactory receptor 987
Olr108	NA	293247	ENSRNOG00000015909	Olr108	olfactory receptor 108
Gabrr1	NA	29694	ENSRNOG00000007603	Gabrr1	gamma-aminobutyric acid (GABA) receptor, rho 1
Myo7a	NA	266714	ENSRNOG00000013641	Myo7a	myosin VIIA
Olr663	NA	295869	ENSRNOG00000029775	Olr663	olfactory receptor 663
Olr1395	NA	405986	ENSRNOG00000031992	Olr1395	olfactory receptor 1395
Ugt2a1	NA	63867	ENSRNOG00000001973	Ugt2a1	UDP glucuronosyltransferase 2 family, polypeptide A1
Olr654	NA	404829	NULL	Olr654	olfactory receptor 654
Hba-a2	NA	25632	ENSRNOG00000029886	Hba-a2	hemoglobin alpha, adult chain 2
Olr67	NA	365324	NULL	Olr67	olfactory receptor 67
Olr309	NA	293607	ENSRNOG00000029539	Olr309	olfactory receptor 309
Barhl1	NA	117232	ENSRNOG00000013209	Barhl1	BarH-like homeobox 1
Olr707	NA	405953	ENSRNOG00000030980	Olr707	olfactory receptor 707
Olr154	NA	365333	ENSRNOG00000017218	Olr154	olfactory receptor 154
Olr1096	NA	302027	ENSRNOG00000014386	Olr1096	olfactory receptor 1096
Grin1	NA	24408	ENSRNOG00000011726	Grin1	glutamate receptor, ionotropic, N-methyl D-aspartate 1
Olr1562	NA	288185	ENSRNOG00000039685	Olr1562	olfactory receptor 1562
Olr840	NA	298733	ENSRNOG00000030761	Olr840	olfactory receptor 840
Olr1410	NA	405062	ENSRNOG00000032864	Olr1410	olfactory receptor 1410
Olr135	NA	405913	ENSRNOG00000043392	Olr135	olfactory receptor 135
Olr898	NA	288811	ENSRNOG00000029057	Olr898	olfactory receptor 898
Olr1016	NA	288858	ENSRNOG00000003347	Olr1016	olfactory receptor 1016
Olr305	NA	293603	ENSRNOG00000029857	Olr305	olfactory receptor 305
Olr1370	NA	405334	NULL	Olr1370	olfactory receptor 1370
Olr1020	NA	288854	ENSRNOG00000030737	Olr1020	olfactory receptor 1020
Olr1078	NA	299593	NULL	Olr1078	olfactory receptor 1078
Olr1072	NA	288822	ENSRNOG00000008460	Olr1072	olfactory receptor 1072
Olr1366	NA	405335	NULL	Olr1366	olfactory receptor 1366
Olr120	NA	293256	ENSRNOG00000031550	Olr120	olfactory receptor 120
Olr1368	NA	287082	NULL	Olr1368	olfactory receptor 1368
Olr493	NA	295758	ENSRNOG00000032730	Olr493	olfactory receptor 493
Olr89	NA	405012	NULL	Olr89	olfactory receptor 89
Olr1396	NA	405987	ENSRNOG00000032382	Olr1396	olfactory receptor 1396
Olr1374	NA	405333	NULL	Olr1374	olfactory receptor 1374
Olr756	NA	404803	ENSRNOG00000031977	Olr756	olfactory receptor 756
Olr1111	NA	300205	ENSRNOG00000031503	Olr1111	olfactory receptor 1111
Olr75	NA	365327	ENSRNOG00000030860	Olr75	olfactory receptor 75
Olr1057	NA	288866	ENSRNOG00000031687	Olr1057	olfactory receptor 1057
molecular function----olfactory receptor activity----GO:0004984
C=1356;O=77;E=44.85;R=1.72;rawP=1.66e-06;adjP=0.0001
Olr1070	NA	366816	NULL	Olr1070	olfactory receptor 1070
Olr13	NA	293075	ENSRNOG00000032371	Olr13	olfactory receptor 13
Olr185	NA	293330	ENSRNOG00000017344	Olr185	olfactory receptor 185
Olr1380	NA	405148	ENSRNOG00000032842	Olr1380	olfactory receptor 1380
Olr1378	NA	287086	ENSRNOG00000030412	Olr1378	olfactory receptor 1378
Olr839	NA	298734	ENSRNOG00000031259	Olr839	olfactory receptor 839
Olr927	NA	366799	ENSRNOG00000032507	Olr927	olfactory receptor 927
Olr1007	NA	288887	ENSRNOG00000029129	Olr1007	olfactory receptor 1007
Olr588	NA	295822	ENSRNOG00000005793	Olr588	olfactory receptor 588
Olr922	NA	404948	ENSRNOG00000030890	Olr922	olfactory receptor 922
Olr1356	NA	302954	ENSRNOG00000039773	Olr1356	olfactory receptor 1356
Olr473	NA	295744	ENSRNOG00000033395	Olr473	olfactory receptor 473
Olr53	NA	405378	ENSRNOG00000031110	Olr53	olfactory receptor 53
Olr1381	NA	363549	ENSRNOG00000030913	Olr1381	olfactory receptor 1381
Olr484	NA	295750	ENSRNOG00000009744	Olr484	olfactory receptor 484
Olr1513	NA	287513	ENSRNOG00000034227	Olr1513	olfactory receptor 1513
Olr262	NA	293400	ENSRNOG00000009748	Olr262	olfactory receptor 262
Olr434	NA	296694	ENSRNOG00000008003	Olr434	olfactory receptor 434
Olr1095	NA	299576	ENSRNOG00000031289	Olr1095	olfactory receptor 1095
Olr1006	NA	288886	ENSRNOG00000032428	Olr1006	olfactory receptor 1006
Olr1365	NA	287081	ENSRNOG00000039763	Olr1365	olfactory receptor 1365
Olr837	NA	405207	ENSRNOG00000033505	Olr837	olfactory receptor 837
Olr889	NA	288818	ENSRNOG00000033344	Olr889	olfactory receptor 889
Olr128	NA	293263	ENSRNOG00000016052	Olr128	olfactory receptor 128
Olr775	NA	296028	ENSRNOG00000032681	Olr775	olfactory receptor 775
Olr1382	NA	287093	ENSRNOG00000039747	Olr1382	olfactory receptor 1382
Olr408	NA	296672	ENSRNOG00000032323	Olr408	olfactory receptor 408
Olr789	NA	296042	ENSRNOG00000033683	Olr789	olfactory receptor 789
Olr1386	NA	287237	ENSRNOG00000028885	Olr1386	olfactory receptor 1386
Olr1065	NA	304633	ENSRNOG00000030970	Olr1065	olfactory receptor 1065
Olr178	NA	293325	ENSRNOG00000017331	Olr178	olfactory receptor 178
Olr1389	NA	287240	ENSRNOG00000029488	Olr1389	olfactory receptor 1389
Olr1394	NA	405985	ENSRNOG00000031592	Olr1394	olfactory receptor 1394
Olr200	NA	293340	ENSRNOG00000029155	Olr200	olfactory receptor 200
Olr1069	NA	362821	ENSRNOG00000033263	Olr1069	olfactory receptor 1069
Olr1376	NA	287084	ENSRNOG00000031740	Olr1376	olfactory receptor 1376
Olr1063	NA	288828	ENSRNOG00000030311	Olr1063	olfactory receptor 1063
Olr1084	NA	404958	ENSRNOG00000030739	Olr1084	olfactory receptor 1084
Olr1061	NA	288829	ENSRNOG00000032139	Olr1061	olfactory receptor 1061
Olr1409	NA	287259	ENSRNOG00000030290	Olr1409	olfactory receptor 1409
Olr488	NA	295754	ENSRNOG00000009764	Olr488	olfactory receptor 488
Olr1407	NA	287262	ENSRNOG00000034280	Olr1407	olfactory receptor 1407
Olr1076	NA	404961	NULL	Olr1076	olfactory receptor 1076
Olr110	NA	405007	ENSRNOG00000015924	Olr110	olfactory receptor 110
Olr1392	NA	405984	ENSRNOG00000030741	Olr1392	olfactory receptor 1392
Olr987	NA	366810	ENSRNOG00000029629	Olr987	olfactory receptor 987
Olr108	NA	293247	ENSRNOG00000015909	Olr108	olfactory receptor 108
Olr663	NA	295869	ENSRNOG00000029775	Olr663	olfactory receptor 663
Olr1395	NA	405986	ENSRNOG00000031992	Olr1395	olfactory receptor 1395
Olr654	NA	404829	NULL	Olr654	olfactory receptor 654
Olr67	NA	365324	NULL	Olr67	olfactory receptor 67
Olr309	NA	293607	ENSRNOG00000029539	Olr309	olfactory receptor 309
Olr707	NA	405953	ENSRNOG00000030980	Olr707	olfactory receptor 707
Olr154	NA	365333	ENSRNOG00000017218	Olr154	olfactory receptor 154
Olr1096	NA	302027	ENSRNOG00000014386	Olr1096	olfactory receptor 1096
Olr1562	NA	288185	ENSRNOG00000039685	Olr1562	olfactory receptor 1562
Olr840	NA	298733	ENSRNOG00000030761	Olr840	olfactory receptor 840
Olr1410	NA	405062	ENSRNOG00000032864	Olr1410	olfactory receptor 1410
Olr135	NA	405913	ENSRNOG00000043392	Olr135	olfactory receptor 135
Olr898	NA	288811	ENSRNOG00000029057	Olr898	olfactory receptor 898
Olr1016	NA	288858	ENSRNOG00000003347	Olr1016	olfactory receptor 1016
Olr1370	NA	405334	NULL	Olr1370	olfactory receptor 1370
Olr305	NA	293603	ENSRNOG00000029857	Olr305	olfactory receptor 305
Olr1020	NA	288854	ENSRNOG00000030737	Olr1020	olfactory receptor 1020
Olr1078	NA	299593	NULL	Olr1078	olfactory receptor 1078
Olr1072	NA	288822	ENSRNOG00000008460	Olr1072	olfactory receptor 1072
Olr1366	NA	405335	NULL	Olr1366	olfactory receptor 1366
Olr120	NA	293256	ENSRNOG00000031550	Olr120	olfactory receptor 120
Olr1368	NA	287082	NULL	Olr1368	olfactory receptor 1368
Olr493	NA	295758	ENSRNOG00000032730	Olr493	olfactory receptor 493
Olr89	NA	405012	NULL	Olr89	olfactory receptor 89
Olr756	NA	404803	ENSRNOG00000031977	Olr756	olfactory receptor 756
Olr1374	NA	405333	NULL	Olr1374	olfactory receptor 1374
Olr1396	NA	405987	ENSRNOG00000032382	Olr1396	olfactory receptor 1396
Olr1111	NA	300205	ENSRNOG00000031503	Olr1111	olfactory receptor 1111
Olr75	NA	365327	ENSRNOG00000030860	Olr75	olfactory receptor 75
Olr1057	NA	288866	ENSRNOG00000031687	Olr1057	olfactory receptor 1057
biological process----detection of stimulus----GO:0051606
C=1350;O=79;E=46.12;R=1.71;rawP=1.11e-06;adjP=0.0001
Olr1070	NA	366816	NULL	Olr1070	olfactory receptor 1070
Olr13	NA	293075	ENSRNOG00000032371	Olr13	olfactory receptor 13
Olr185	NA	293330	ENSRNOG00000017344	Olr185	olfactory receptor 185
Olr1380	NA	405148	ENSRNOG00000032842	Olr1380	olfactory receptor 1380
Olr1378	NA	287086	ENSRNOG00000030412	Olr1378	olfactory receptor 1378
Olr839	NA	298734	ENSRNOG00000031259	Olr839	olfactory receptor 839
Olr927	NA	366799	ENSRNOG00000032507	Olr927	olfactory receptor 927
Olr1007	NA	288887	ENSRNOG00000029129	Olr1007	olfactory receptor 1007
Olr588	NA	295822	ENSRNOG00000005793	Olr588	olfactory receptor 588
Olr922	NA	404948	ENSRNOG00000030890	Olr922	olfactory receptor 922
Olr1356	NA	302954	ENSRNOG00000039773	Olr1356	olfactory receptor 1356
Olr473	NA	295744	ENSRNOG00000033395	Olr473	olfactory receptor 473
Olr53	NA	405378	ENSRNOG00000031110	Olr53	olfactory receptor 53
Olr1381	NA	363549	ENSRNOG00000030913	Olr1381	olfactory receptor 1381
Olr484	NA	295750	ENSRNOG00000009744	Olr484	olfactory receptor 484
Olr1513	NA	287513	ENSRNOG00000034227	Olr1513	olfactory receptor 1513
Olr262	NA	293400	ENSRNOG00000009748	Olr262	olfactory receptor 262
Olr434	NA	296694	ENSRNOG00000008003	Olr434	olfactory receptor 434
Olr1095	NA	299576	ENSRNOG00000031289	Olr1095	olfactory receptor 1095
Olr1006	NA	288886	ENSRNOG00000032428	Olr1006	olfactory receptor 1006
Olr1365	NA	287081	ENSRNOG00000039763	Olr1365	olfactory receptor 1365
Olr837	NA	405207	ENSRNOG00000033505	Olr837	olfactory receptor 837
Olr889	NA	288818	ENSRNOG00000033344	Olr889	olfactory receptor 889
Olr128	NA	293263	ENSRNOG00000016052	Olr128	olfactory receptor 128
Olr775	NA	296028	ENSRNOG00000032681	Olr775	olfactory receptor 775
Olr1382	NA	287093	ENSRNOG00000039747	Olr1382	olfactory receptor 1382
Olr408	NA	296672	ENSRNOG00000032323	Olr408	olfactory receptor 408
Olr789	NA	296042	ENSRNOG00000033683	Olr789	olfactory receptor 789
Olr1386	NA	287237	ENSRNOG00000028885	Olr1386	olfactory receptor 1386
Trpa1	NA	312896	ENSRNOG00000007354	Trpa1	transient receptor potential cation channel, subfamily A, member 1
Olr1065	NA	304633	ENSRNOG00000030970	Olr1065	olfactory receptor 1065
Olr178	NA	293325	ENSRNOG00000017331	Olr178	olfactory receptor 178
Olr1389	NA	287240	ENSRNOG00000029488	Olr1389	olfactory receptor 1389
Olr1394	NA	405985	ENSRNOG00000031592	Olr1394	olfactory receptor 1394
Olr200	NA	293340	ENSRNOG00000029155	Olr200	olfactory receptor 200
Olr1069	NA	362821	ENSRNOG00000033263	Olr1069	olfactory receptor 1069
Olr1376	NA	287084	ENSRNOG00000031740	Olr1376	olfactory receptor 1376
Olr1063	NA	288828	ENSRNOG00000030311	Olr1063	olfactory receptor 1063
Olr1084	NA	404958	ENSRNOG00000030739	Olr1084	olfactory receptor 1084
Olr1061	NA	288829	ENSRNOG00000032139	Olr1061	olfactory receptor 1061
Olr488	NA	295754	ENSRNOG00000009764	Olr488	olfactory receptor 488
Olr1409	NA	287259	ENSRNOG00000030290	Olr1409	olfactory receptor 1409
Olr1407	NA	287262	ENSRNOG00000034280	Olr1407	olfactory receptor 1407
Olr1076	NA	404961	NULL	Olr1076	olfactory receptor 1076
Olr110	NA	405007	ENSRNOG00000015924	Olr110	olfactory receptor 110
Olr1392	NA	405984	ENSRNOG00000030741	Olr1392	olfactory receptor 1392
Olr987	NA	366810	ENSRNOG00000029629	Olr987	olfactory receptor 987
Olr108	NA	293247	ENSRNOG00000015909	Olr108	olfactory receptor 108
Olr663	NA	295869	ENSRNOG00000029775	Olr663	olfactory receptor 663
Olr1395	NA	405986	ENSRNOG00000031992	Olr1395	olfactory receptor 1395
Olr654	NA	404829	NULL	Olr654	olfactory receptor 654
Olr67	NA	365324	NULL	Olr67	olfactory receptor 67
Olr309	NA	293607	ENSRNOG00000029539	Olr309	olfactory receptor 309
Olr707	NA	405953	ENSRNOG00000030980	Olr707	olfactory receptor 707
Olr154	NA	365333	ENSRNOG00000017218	Olr154	olfactory receptor 154
Olr1096	NA	302027	ENSRNOG00000014386	Olr1096	olfactory receptor 1096
Olr1562	NA	288185	ENSRNOG00000039685	Olr1562	olfactory receptor 1562
Olr840	NA	298733	ENSRNOG00000030761	Olr840	olfactory receptor 840
Olr1410	NA	405062	ENSRNOG00000032864	Olr1410	olfactory receptor 1410
Olr135	NA	405913	ENSRNOG00000043392	Olr135	olfactory receptor 135
Olr898	NA	288811	ENSRNOG00000029057	Olr898	olfactory receptor 898
Olr1016	NA	288858	ENSRNOG00000003347	Olr1016	olfactory receptor 1016
Olr1370	NA	405334	NULL	Olr1370	olfactory receptor 1370
Olr305	NA	293603	ENSRNOG00000029857	Olr305	olfactory receptor 305
Dnaja1	NA	65028	ENSRNOG00000007029	Dnaja1	DnaJ (Hsp40) homolog, subfamily A, member 1
Olr1020	NA	288854	ENSRNOG00000030737	Olr1020	olfactory receptor 1020
Olr1078	NA	299593	NULL	Olr1078	olfactory receptor 1078
Olr1072	NA	288822	ENSRNOG00000008460	Olr1072	olfactory receptor 1072
Olr1366	NA	405335	NULL	Olr1366	olfactory receptor 1366
Olr120	NA	293256	ENSRNOG00000031550	Olr120	olfactory receptor 120
Olr1368	NA	287082	NULL	Olr1368	olfactory receptor 1368
Olr493	NA	295758	ENSRNOG00000032730	Olr493	olfactory receptor 493
Olr89	NA	405012	NULL	Olr89	olfactory receptor 89
Olr756	NA	404803	ENSRNOG00000031977	Olr756	olfactory receptor 756
Olr1374	NA	405333	NULL	Olr1374	olfactory receptor 1374
Olr1396	NA	405987	ENSRNOG00000032382	Olr1396	olfactory receptor 1396
Olr1111	NA	300205	ENSRNOG00000031503	Olr1111	olfactory receptor 1111
Olr75	NA	365327	ENSRNOG00000030860	Olr75	olfactory receptor 75
Olr1057	NA	288866	ENSRNOG00000031687	Olr1057	olfactory receptor 1057
biological process----cognition----GO:0050890
C=1657;O=95;E=56.61;R=1.68;rawP=1.79e-07;adjP=5.69e-05
Olr1070	NA	366816	NULL	Olr1070	olfactory receptor 1070
Slc26a5	NA	83819	ENSRNOG00000011616	Slc26a5	solute carrier family 26, member 5 (prestin)
Olr13	NA	293075	ENSRNOG00000032371	Olr13	olfactory receptor 13
Olr185	NA	293330	ENSRNOG00000017344	Olr185	olfactory receptor 185
Olr1380	NA	405148	ENSRNOG00000032842	Olr1380	olfactory receptor 1380
Il12b	NA	64546	ENSRNOG00000004380	Il12b	interleukin 12b
Olr1378	NA	287086	ENSRNOG00000030412	Olr1378	olfactory receptor 1378
Olr839	NA	298734	ENSRNOG00000031259	Olr839	olfactory receptor 839
Cdk5	NA	140908	ENSRNOG00000008017	Cdk5	cyclin-dependent kinase 5
Olr927	NA	366799	ENSRNOG00000032507	Olr927	olfactory receptor 927
Olr1007	NA	288887	ENSRNOG00000029129	Olr1007	olfactory receptor 1007
Olr588	NA	295822	ENSRNOG00000005793	Olr588	olfactory receptor 588
Olr922	NA	404948	ENSRNOG00000030890	Olr922	olfactory receptor 922
Olr1356	NA	302954	ENSRNOG00000039773	Olr1356	olfactory receptor 1356
Olr473	NA	295744	ENSRNOG00000033395	Olr473	olfactory receptor 473
Olr53	NA	405378	ENSRNOG00000031110	Olr53	olfactory receptor 53
Olr1381	NA	363549	ENSRNOG00000030913	Olr1381	olfactory receptor 1381
Olr484	NA	295750	ENSRNOG00000009744	Olr484	olfactory receptor 484
Olr1513	NA	287513	ENSRNOG00000034227	Olr1513	olfactory receptor 1513
Olr262	NA	293400	ENSRNOG00000009748	Olr262	olfactory receptor 262
Vcsa1	NA	24867	ENSRNOG00000001942	Vcsa1	variable coding sequence A1
Olr434	NA	296694	ENSRNOG00000008003	Olr434	olfactory receptor 434
Olr1095	NA	299576	ENSRNOG00000031289	Olr1095	olfactory receptor 1095
Olr1006	NA	288886	ENSRNOG00000032428	Olr1006	olfactory receptor 1006
Olr1365	NA	287081	ENSRNOG00000039763	Olr1365	olfactory receptor 1365
Olr837	NA	405207	ENSRNOG00000033505	Olr837	olfactory receptor 837
Olr889	NA	288818	ENSRNOG00000033344	Olr889	olfactory receptor 889
Egr1	NA	24330	ENSRNOG00000019422	Egr1	early growth response 1
Olr128	NA	293263	ENSRNOG00000016052	Olr128	olfactory receptor 128
Olr775	NA	296028	ENSRNOG00000032681	Olr775	olfactory receptor 775
Olr1382	NA	287093	ENSRNOG00000039747	Olr1382	olfactory receptor 1382
Olr408	NA	296672	ENSRNOG00000032323	Olr408	olfactory receptor 408
Olr789	NA	296042	ENSRNOG00000033683	Olr789	olfactory receptor 789
Olr1386	NA	287237	ENSRNOG00000028885	Olr1386	olfactory receptor 1386
Trpa1	NA	312896	ENSRNOG00000007354	Trpa1	transient receptor potential cation channel, subfamily A, member 1
Olr1065	NA	304633	ENSRNOG00000030970	Olr1065	olfactory receptor 1065
Fosl1	NA	25445	ENSRNOG00000020552	Fosl1	fos-like antigen 1
Olr178	NA	293325	ENSRNOG00000017331	Olr178	olfactory receptor 178
Olr1389	NA	287240	ENSRNOG00000029488	Olr1389	olfactory receptor 1389
Olr1394	NA	405985	ENSRNOG00000031592	Olr1394	olfactory receptor 1394
Olr200	NA	293340	ENSRNOG00000029155	Olr200	olfactory receptor 200
Olr1069	NA	362821	ENSRNOG00000033263	Olr1069	olfactory receptor 1069
Olr1376	NA	287084	ENSRNOG00000031740	Olr1376	olfactory receptor 1376
Ncam2	NA	288280	ENSRNOG00000002126	Ncam2	neural cell adhesion molecule 2
Olr1063	NA	288828	ENSRNOG00000030311	Olr1063	olfactory receptor 1063
Sod1	NA	24786	ENSRNOG00000002115	Sod1	superoxide dismutase 1, soluble
Olr1084	NA	404958	ENSRNOG00000030739	Olr1084	olfactory receptor 1084
Olr1061	NA	288829	ENSRNOG00000032139	Olr1061	olfactory receptor 1061
Epas1	NA	29452	ENSRNOG00000021318	Epas1	endothelial PAS domain protein 1
Olr488	NA	295754	ENSRNOG00000009764	Olr488	olfactory receptor 488
Olr1409	NA	287259	ENSRNOG00000030290	Olr1409	olfactory receptor 1409
Olr1407	NA	287262	ENSRNOG00000034280	Olr1407	olfactory receptor 1407
Olr1076	NA	404961	NULL	Olr1076	olfactory receptor 1076
Olr110	NA	405007	ENSRNOG00000015924	Olr110	olfactory receptor 110
Olr1392	NA	405984	ENSRNOG00000030741	Olr1392	olfactory receptor 1392
Olr987	NA	366810	ENSRNOG00000029629	Olr987	olfactory receptor 987
Olr108	NA	293247	ENSRNOG00000015909	Olr108	olfactory receptor 108
Gabrr1	NA	29694	ENSRNOG00000007603	Gabrr1	gamma-aminobutyric acid (GABA) receptor, rho 1
Myo7a	NA	266714	ENSRNOG00000013641	Myo7a	myosin VIIA
Olr663	NA	295869	ENSRNOG00000029775	Olr663	olfactory receptor 663
Olr1395	NA	405986	ENSRNOG00000031992	Olr1395	olfactory receptor 1395
Ugt2a1	NA	63867	ENSRNOG00000001973	Ugt2a1	UDP glucuronosyltransferase 2 family, polypeptide A1
Olr654	NA	404829	NULL	Olr654	olfactory receptor 654
Hba-a2	NA	25632	ENSRNOG00000029886	Hba-a2	hemoglobin alpha, adult chain 2
Bdnf	NA	24225	NULL	Bdnf	brain derived neurotrophic factor
Olr67	NA	365324	NULL	Olr67	olfactory receptor 67
Olr309	NA	293607	ENSRNOG00000029539	Olr309	olfactory receptor 309
Il1rn	NA	60582	ENSRNOG00000005871	Il1rn	interleukin 1 receptor antagonist
Barhl1	NA	117232	ENSRNOG00000013209	Barhl1	BarH-like homeobox 1
Olr707	NA	405953	ENSRNOG00000030980	Olr707	olfactory receptor 707
Olr154	NA	365333	ENSRNOG00000017218	Olr154	olfactory receptor 154
Olr1096	NA	302027	ENSRNOG00000014386	Olr1096	olfactory receptor 1096
Grin1	NA	24408	ENSRNOG00000011726	Grin1	glutamate receptor, ionotropic, N-methyl D-aspartate 1
Olr1562	NA	288185	ENSRNOG00000039685	Olr1562	olfactory receptor 1562
Olr840	NA	298733	ENSRNOG00000030761	Olr840	olfactory receptor 840
Olr1410	NA	405062	ENSRNOG00000032864	Olr1410	olfactory receptor 1410
Olr135	NA	405913	ENSRNOG00000043392	Olr135	olfactory receptor 135
Olr898	NA	288811	ENSRNOG00000029057	Olr898	olfactory receptor 898
Olr1016	NA	288858	ENSRNOG00000003347	Olr1016	olfactory receptor 1016
Olr305	NA	293603	ENSRNOG00000029857	Olr305	olfactory receptor 305
Olr1370	NA	405334	NULL	Olr1370	olfactory receptor 1370
Olr1020	NA	288854	ENSRNOG00000030737	Olr1020	olfactory receptor 1020
Olr1078	NA	299593	NULL	Olr1078	olfactory receptor 1078
Olr1072	NA	288822	ENSRNOG00000008460	Olr1072	olfactory receptor 1072
Olr1366	NA	405335	NULL	Olr1366	olfactory receptor 1366
Olr120	NA	293256	ENSRNOG00000031550	Olr120	olfactory receptor 120
Olr1368	NA	287082	NULL	Olr1368	olfactory receptor 1368
Olr493	NA	295758	ENSRNOG00000032730	Olr493	olfactory receptor 493
Olr89	NA	405012	NULL	Olr89	olfactory receptor 89
Olr1396	NA	405987	ENSRNOG00000032382	Olr1396	olfactory receptor 1396
Olr1374	NA	405333	NULL	Olr1374	olfactory receptor 1374
Olr756	NA	404803	ENSRNOG00000031977	Olr756	olfactory receptor 756
Olr1111	NA	300205	ENSRNOG00000031503	Olr1111	olfactory receptor 1111
Olr75	NA	365327	ENSRNOG00000030860	Olr75	olfactory receptor 75
Olr1057	NA	288866	ENSRNOG00000031687	Olr1057	olfactory receptor 1057
biological process----neurological system process----GO:0050877
C=1959;O=110;E=66.93;R=1.64;rawP=4.23e-08;adjP=4.39e-05
Apba3	NA	83611	ENSRNOG00000020466	Apba3	amyloid beta (A4) precursor protein-binding, family A, member 3
Abat	NA	81632	ENSRNOG00000002636	Abat	4-aminobutyrate aminotransferase
Olr1070	NA	366816	NULL	Olr1070	olfactory receptor 1070
Slc26a5	NA	83819	ENSRNOG00000011616	Slc26a5	solute carrier family 26, member 5 (prestin)
Il6	NA	24498	ENSRNOG00000010278	Il6	interleukin 6
Olr13	NA	293075	ENSRNOG00000032371	Olr13	olfactory receptor 13
Olr185	NA	293330	ENSRNOG00000017344	Olr185	olfactory receptor 185
Olr1380	NA	405148	ENSRNOG00000032842	Olr1380	olfactory receptor 1380
Il12b	NA	64546	ENSRNOG00000004380	Il12b	interleukin 12b
Ace2	NA	302668	NULL	Ace2	angiotensin I converting enzyme (peptidyl-dipeptidase A) 2
Olr1378	NA	287086	ENSRNOG00000030412	Olr1378	olfactory receptor 1378
Olr839	NA	298734	ENSRNOG00000031259	Olr839	olfactory receptor 839
Cdk5	NA	140908	ENSRNOG00000008017	Cdk5	cyclin-dependent kinase 5
Olr927	NA	366799	ENSRNOG00000032507	Olr927	olfactory receptor 927
Unc13b	NA	64830	ENSRNOG00000008237	Unc13b	unc-13 homolog B (C. elegans)
Olr1007	NA	288887	ENSRNOG00000029129	Olr1007	olfactory receptor 1007
Dmpk	NA	308405	ENSRNOG00000015085	Dmpk	dystrophia myotonica-protein kinase
Olr588	NA	295822	ENSRNOG00000005793	Olr588	olfactory receptor 588
Olr922	NA	404948	ENSRNOG00000030890	Olr922	olfactory receptor 922
Olr1356	NA	302954	ENSRNOG00000039773	Olr1356	olfactory receptor 1356
Olr473	NA	295744	ENSRNOG00000033395	Olr473	olfactory receptor 473
Olr53	NA	405378	ENSRNOG00000031110	Olr53	olfactory receptor 53
Olr1381	NA	363549	ENSRNOG00000030913	Olr1381	olfactory receptor 1381
Olr484	NA	295750	ENSRNOG00000009744	Olr484	olfactory receptor 484
Olr1513	NA	287513	ENSRNOG00000034227	Olr1513	olfactory receptor 1513
Olr262	NA	293400	ENSRNOG00000009748	Olr262	olfactory receptor 262
Vcsa1	NA	24867	ENSRNOG00000001942	Vcsa1	variable coding sequence A1
Olr434	NA	296694	ENSRNOG00000008003	Olr434	olfactory receptor 434
Olr1095	NA	299576	ENSRNOG00000031289	Olr1095	olfactory receptor 1095
Olr1006	NA	288886	ENSRNOG00000032428	Olr1006	olfactory receptor 1006
Olr1365	NA	287081	ENSRNOG00000039763	Olr1365	olfactory receptor 1365
Olr837	NA	405207	ENSRNOG00000033505	Olr837	olfactory receptor 837
Olr889	NA	288818	ENSRNOG00000033344	Olr889	olfactory receptor 889
Egr1	NA	24330	ENSRNOG00000019422	Egr1	early growth response 1
Syt3	NA	25731	ENSRNOG00000019318	Syt3	synaptotagmin III
Olr128	NA	293263	ENSRNOG00000016052	Olr128	olfactory receptor 128
Tsc1	NA	60445	ENSRNOG00000011470	Tsc1	tuberous sclerosis 1
Olr775	NA	296028	ENSRNOG00000032681	Olr775	olfactory receptor 775
Olr1382	NA	287093	ENSRNOG00000039747	Olr1382	olfactory receptor 1382
Stxbp2	NA	81804	ENSRNOG00000000994	Stxbp2	syntaxin binding protein 2
Olr408	NA	296672	ENSRNOG00000032323	Olr408	olfactory receptor 408
Olr789	NA	296042	ENSRNOG00000033683	Olr789	olfactory receptor 789
Usp14	NA	291796	ENSRNOG00000014981	Usp14	ubiquitin specific peptidase 14
Olr1386	NA	287237	ENSRNOG00000028885	Olr1386	olfactory receptor 1386
Trpa1	NA	312896	ENSRNOG00000007354	Trpa1	transient receptor potential cation channel, subfamily A, member 1
Olr1065	NA	304633	ENSRNOG00000030970	Olr1065	olfactory receptor 1065
Fosl1	NA	25445	ENSRNOG00000020552	Fosl1	fos-like antigen 1
Lzts1	NA	266711	ENSRNOG00000011826	Lzts1	leucine zipper, putative tumor suppressor 1
Olr178	NA	293325	ENSRNOG00000017331	Olr178	olfactory receptor 178
Olr1389	NA	287240	ENSRNOG00000029488	Olr1389	olfactory receptor 1389
Olr1394	NA	405985	ENSRNOG00000031592	Olr1394	olfactory receptor 1394
Olr200	NA	293340	ENSRNOG00000029155	Olr200	olfactory receptor 200
Olr1069	NA	362821	ENSRNOG00000033263	Olr1069	olfactory receptor 1069
Olr1376	NA	287084	ENSRNOG00000031740	Olr1376	olfactory receptor 1376
Ncam2	NA	288280	ENSRNOG00000002126	Ncam2	neural cell adhesion molecule 2
Olr1063	NA	288828	ENSRNOG00000030311	Olr1063	olfactory receptor 1063
Sod1	NA	24786	ENSRNOG00000002115	Sod1	superoxide dismutase 1, soluble
Olr1084	NA	404958	ENSRNOG00000030739	Olr1084	olfactory receptor 1084
Ccl2	NA	24770	ENSRNOG00000007159	Ccl2	chemokine (C-C motif) ligand 2
Olr1061	NA	288829	ENSRNOG00000032139	Olr1061	olfactory receptor 1061
Epas1	NA	29452	ENSRNOG00000021318	Epas1	endothelial PAS domain protein 1
Olr488	NA	295754	ENSRNOG00000009764	Olr488	olfactory receptor 488
Olr1409	NA	287259	ENSRNOG00000030290	Olr1409	olfactory receptor 1409
Olr1407	NA	287262	ENSRNOG00000034280	Olr1407	olfactory receptor 1407
Olr1076	NA	404961	NULL	Olr1076	olfactory receptor 1076
Olr110	NA	405007	ENSRNOG00000015924	Olr110	olfactory receptor 110
Olr1392	NA	405984	ENSRNOG00000030741	Olr1392	olfactory receptor 1392
Olr987	NA	366810	ENSRNOG00000029629	Olr987	olfactory receptor 987
Olr108	NA	293247	ENSRNOG00000015909	Olr108	olfactory receptor 108
Grm6	NA	24419	ENSRNOG00000000233	Grm6	glutamate receptor, metabotropic 6
Gabrr1	NA	29694	ENSRNOG00000007603	Gabrr1	gamma-aminobutyric acid (GABA) receptor, rho 1
Myo7a	NA	266714	ENSRNOG00000013641	Myo7a	myosin VIIA
Olr663	NA	295869	ENSRNOG00000029775	Olr663	olfactory receptor 663
Ugt2a1	NA	63867	ENSRNOG00000001973	Ugt2a1	UDP glucuronosyltransferase 2 family, polypeptide A1
Olr1395	NA	405986	ENSRNOG00000031992	Olr1395	olfactory receptor 1395
Olr654	NA	404829	NULL	Olr654	olfactory receptor 654
Hba-a2	NA	25632	ENSRNOG00000029886	Hba-a2	hemoglobin alpha, adult chain 2
Bdnf	NA	24225	NULL	Bdnf	brain derived neurotrophic factor
Olr309	NA	293607	ENSRNOG00000029539	Olr309	olfactory receptor 309
Olr67	NA	365324	NULL	Olr67	olfactory receptor 67
Il1rn	NA	60582	ENSRNOG00000005871	Il1rn	interleukin 1 receptor antagonist
Barhl1	NA	117232	ENSRNOG00000013209	Barhl1	BarH-like homeobox 1
Olr707	NA	405953	ENSRNOG00000030980	Olr707	olfactory receptor 707
Olr154	NA	365333	ENSRNOG00000017218	Olr154	olfactory receptor 154
Olr1096	NA	302027	ENSRNOG00000014386	Olr1096	olfactory receptor 1096
Grin1	NA	24408	ENSRNOG00000011726	Grin1	glutamate receptor, ionotropic, N-methyl D-aspartate 1
Olr1562	NA	288185	ENSRNOG00000039685	Olr1562	olfactory receptor 1562
Olr840	NA	298733	ENSRNOG00000030761	Olr840	olfactory receptor 840
Olr1410	NA	405062	ENSRNOG00000032864	Olr1410	olfactory receptor 1410
Olr135	NA	405913	ENSRNOG00000043392	Olr135	olfactory receptor 135
Olr898	NA	288811	ENSRNOG00000029057	Olr898	olfactory receptor 898
Olr1016	NA	288858	ENSRNOG00000003347	Olr1016	olfactory receptor 1016
Chrm1	NA	25229	ENSRNOG00000018385	Chrm1	cholinergic receptor, muscarinic 1
Olr305	NA	293603	ENSRNOG00000029857	Olr305	olfactory receptor 305
Olr1370	NA	405334	NULL	Olr1370	olfactory receptor 1370
Olr1020	NA	288854	ENSRNOG00000030737	Olr1020	olfactory receptor 1020
Olr1078	NA	299593	NULL	Olr1078	olfactory receptor 1078
Olr1072	NA	288822	ENSRNOG00000008460	Olr1072	olfactory receptor 1072
Olr1366	NA	405335	NULL	Olr1366	olfactory receptor 1366
Olr120	NA	293256	ENSRNOG00000031550	Olr120	olfactory receptor 120
Olr1368	NA	287082	NULL	Olr1368	olfactory receptor 1368
Olr493	NA	295758	ENSRNOG00000032730	Olr493	olfactory receptor 493
Olr89	NA	405012	NULL	Olr89	olfactory receptor 89
Olr1396	NA	405987	ENSRNOG00000032382	Olr1396	olfactory receptor 1396
Olr1374	NA	405333	NULL	Olr1374	olfactory receptor 1374
Olr756	NA	404803	ENSRNOG00000031977	Olr756	olfactory receptor 756
Clstn3	NA	171393	ENSRNOG00000011156	Clstn3	calsyntenin 3
Olr1111	NA	300205	ENSRNOG00000031503	Olr1111	olfactory receptor 1111
Olr75	NA	365327	ENSRNOG00000030860	Olr75	olfactory receptor 75
Olr1057	NA	288866	ENSRNOG00000031687	Olr1057	olfactory receptor 1057
biological process----system process----GO:0003008
C=2187;O=119;E=74.72;R=1.59;rawP=5.76e-08;adjP=4.39e-05
Apba3	NA	83611	ENSRNOG00000020466	Apba3	amyloid beta (A4) precursor protein-binding, family A, member 3
Abat	NA	81632	ENSRNOG00000002636	Abat	4-aminobutyrate aminotransferase
Olr1070	NA	366816	NULL	Olr1070	olfactory receptor 1070
Slc26a5	NA	83819	ENSRNOG00000011616	Slc26a5	solute carrier family 26, member 5 (prestin)
Il6	NA	24498	ENSRNOG00000010278	Il6	interleukin 6
Olr13	NA	293075	ENSRNOG00000032371	Olr13	olfactory receptor 13
Olr185	NA	293330	ENSRNOG00000017344	Olr185	olfactory receptor 185
Olr1380	NA	405148	ENSRNOG00000032842	Olr1380	olfactory receptor 1380
Il12b	NA	64546	ENSRNOG00000004380	Il12b	interleukin 12b
Ace2	NA	302668	NULL	Ace2	angiotensin I converting enzyme (peptidyl-dipeptidase A) 2
Olr1378	NA	287086	ENSRNOG00000030412	Olr1378	olfactory receptor 1378
Olr839	NA	298734	ENSRNOG00000031259	Olr839	olfactory receptor 839
Cdk5	NA	140908	ENSRNOG00000008017	Cdk5	cyclin-dependent kinase 5
Olr927	NA	366799	ENSRNOG00000032507	Olr927	olfactory receptor 927
Unc13b	NA	64830	ENSRNOG00000008237	Unc13b	unc-13 homolog B (C. elegans)
Olr1007	NA	288887	ENSRNOG00000029129	Olr1007	olfactory receptor 1007
Dmpk	NA	308405	ENSRNOG00000015085	Dmpk	dystrophia myotonica-protein kinase
Ada	NA	24165	ENSRNOG00000010265	Ada	adenosine deaminase
Olr588	NA	295822	ENSRNOG00000005793	Olr588	olfactory receptor 588
Olr922	NA	404948	ENSRNOG00000030890	Olr922	olfactory receptor 922
Olr1356	NA	302954	ENSRNOG00000039773	Olr1356	olfactory receptor 1356
Olr473	NA	295744	ENSRNOG00000033395	Olr473	olfactory receptor 473
Olr53	NA	405378	ENSRNOG00000031110	Olr53	olfactory receptor 53
Olr1381	NA	363549	ENSRNOG00000030913	Olr1381	olfactory receptor 1381
Olr484	NA	295750	ENSRNOG00000009744	Olr484	olfactory receptor 484
Olr1513	NA	287513	ENSRNOG00000034227	Olr1513	olfactory receptor 1513
Olr262	NA	293400	ENSRNOG00000009748	Olr262	olfactory receptor 262
Vcsa1	NA	24867	ENSRNOG00000001942	Vcsa1	variable coding sequence A1
Olr434	NA	296694	ENSRNOG00000008003	Olr434	olfactory receptor 434
Olr1095	NA	299576	ENSRNOG00000031289	Olr1095	olfactory receptor 1095
Olr1006	NA	288886	ENSRNOG00000032428	Olr1006	olfactory receptor 1006
Olr1365	NA	287081	ENSRNOG00000039763	Olr1365	olfactory receptor 1365
Olr837	NA	405207	ENSRNOG00000033505	Olr837	olfactory receptor 837
Myl3	NA	24585	ENSRNOG00000020955	Myl3	myosin, light chain 3, alkali; ventricular, skeletal, slow
Olr889	NA	288818	ENSRNOG00000033344	Olr889	olfactory receptor 889
Egr1	NA	24330	ENSRNOG00000019422	Egr1	early growth response 1
Syt3	NA	25731	ENSRNOG00000019318	Syt3	synaptotagmin III
Olr128	NA	293263	ENSRNOG00000016052	Olr128	olfactory receptor 128
Tsc1	NA	60445	ENSRNOG00000011470	Tsc1	tuberous sclerosis 1
Olr775	NA	296028	ENSRNOG00000032681	Olr775	olfactory receptor 775
Olr1382	NA	287093	ENSRNOG00000039747	Olr1382	olfactory receptor 1382
Stxbp2	NA	81804	ENSRNOG00000000994	Stxbp2	syntaxin binding protein 2
Rhoa	NA	117273	NULL	Rhoa	ras homolog gene family, member A
Olr408	NA	296672	ENSRNOG00000032323	Olr408	olfactory receptor 408
Olr789	NA	296042	ENSRNOG00000033683	Olr789	olfactory receptor 789
Usp14	NA	291796	ENSRNOG00000014981	Usp14	ubiquitin specific peptidase 14
Olr1386	NA	287237	ENSRNOG00000028885	Olr1386	olfactory receptor 1386
Trpa1	NA	312896	ENSRNOG00000007354	Trpa1	transient receptor potential cation channel, subfamily A, member 1
Olr1065	NA	304633	ENSRNOG00000030970	Olr1065	olfactory receptor 1065
Fosl1	NA	25445	ENSRNOG00000020552	Fosl1	fos-like antigen 1
Lzts1	NA	266711	ENSRNOG00000011826	Lzts1	leucine zipper, putative tumor suppressor 1
Olr178	NA	293325	ENSRNOG00000017331	Olr178	olfactory receptor 178
Olr1389	NA	287240	ENSRNOG00000029488	Olr1389	olfactory receptor 1389
Olr1394	NA	405985	ENSRNOG00000031592	Olr1394	olfactory receptor 1394
Olr200	NA	293340	ENSRNOG00000029155	Olr200	olfactory receptor 200
Olr1069	NA	362821	ENSRNOG00000033263	Olr1069	olfactory receptor 1069
Olr1376	NA	287084	ENSRNOG00000031740	Olr1376	olfactory receptor 1376
Trim72	NA	365377	ENSRNOG00000022099	Trim72	tripartite motif-containing 72
Ncam2	NA	288280	ENSRNOG00000002126	Ncam2	neural cell adhesion molecule 2
Olr1063	NA	288828	ENSRNOG00000030311	Olr1063	olfactory receptor 1063
Sod1	NA	24786	ENSRNOG00000002115	Sod1	superoxide dismutase 1, soluble
Olr1084	NA	404958	ENSRNOG00000030739	Olr1084	olfactory receptor 1084
Ccl2	NA	24770	ENSRNOG00000007159	Ccl2	chemokine (C-C motif) ligand 2
Olr1061	NA	288829	ENSRNOG00000032139	Olr1061	olfactory receptor 1061
Epas1	NA	29452	ENSRNOG00000021318	Epas1	endothelial PAS domain protein 1
Olr488	NA	295754	ENSRNOG00000009764	Olr488	olfactory receptor 488
Olr1409	NA	287259	ENSRNOG00000030290	Olr1409	olfactory receptor 1409
Olr1407	NA	287262	ENSRNOG00000034280	Olr1407	olfactory receptor 1407
Olr1076	NA	404961	NULL	Olr1076	olfactory receptor 1076
Olr110	NA	405007	ENSRNOG00000015924	Olr110	olfactory receptor 110
Olr1392	NA	405984	ENSRNOG00000030741	Olr1392	olfactory receptor 1392
Olr987	NA	366810	ENSRNOG00000029629	Olr987	olfactory receptor 987
Olr108	NA	293247	ENSRNOG00000015909	Olr108	olfactory receptor 108
Grm6	NA	24419	ENSRNOG00000000233	Grm6	glutamate receptor, metabotropic 6
Grhpr	NA	680021	NULL	Grhpr	glyoxylate reductase/hydroxypyruvate reductase
Gabrr1	NA	29694	ENSRNOG00000007603	Gabrr1	gamma-aminobutyric acid (GABA) receptor, rho 1
Btc	NA	64022	ENSRNOG00000002728	Btc	betacellulin
Myo7a	NA	266714	ENSRNOG00000013641	Myo7a	myosin VIIA
Olr663	NA	295869	ENSRNOG00000029775	Olr663	olfactory receptor 663
Ugt2a1	NA	63867	ENSRNOG00000001973	Ugt2a1	UDP glucuronosyltransferase 2 family, polypeptide A1
Fst	NA	24373	ENSRNOG00000011631	Fst	follistatin
Olr1395	NA	405986	ENSRNOG00000031992	Olr1395	olfactory receptor 1395
Olr654	NA	404829	NULL	Olr654	olfactory receptor 654
Hba-a2	NA	25632	ENSRNOG00000029886	Hba-a2	hemoglobin alpha, adult chain 2
Bdnf	NA	24225	NULL	Bdnf	brain derived neurotrophic factor
Olr309	NA	293607	ENSRNOG00000029539	Olr309	olfactory receptor 309
Olr67	NA	365324	NULL	Olr67	olfactory receptor 67
Il1rn	NA	60582	ENSRNOG00000005871	Il1rn	interleukin 1 receptor antagonist
Barhl1	NA	117232	ENSRNOG00000013209	Barhl1	BarH-like homeobox 1
Olr707	NA	405953	ENSRNOG00000030980	Olr707	olfactory receptor 707
Olr154	NA	365333	ENSRNOG00000017218	Olr154	olfactory receptor 154
Olr1096	NA	302027	ENSRNOG00000014386	Olr1096	olfactory receptor 1096
Grin1	NA	24408	ENSRNOG00000011726	Grin1	glutamate receptor, ionotropic, N-methyl D-aspartate 1
Olr1562	NA	288185	ENSRNOG00000039685	Olr1562	olfactory receptor 1562
Olr840	NA	298733	ENSRNOG00000030761	Olr840	olfactory receptor 840
Olr1410	NA	405062	ENSRNOG00000032864	Olr1410	olfactory receptor 1410
Olr135	NA	405913	ENSRNOG00000043392	Olr135	olfactory receptor 135
Olr898	NA	288811	ENSRNOG00000029057	Olr898	olfactory receptor 898
Olr1016	NA	288858	ENSRNOG00000003347	Olr1016	olfactory receptor 1016
Chrm1	NA	25229	ENSRNOG00000018385	Chrm1	cholinergic receptor, muscarinic 1
Olr305	NA	293603	ENSRNOG00000029857	Olr305	olfactory receptor 305
Sema3a	NA	29751	ENSRNOG00000023337	Sema3a	sema domain, immunoglobulin domain (Ig), short basic domain, secreted, (semaphorin) 3A
Olr1370	NA	405334	NULL	Olr1370	olfactory receptor 1370
Olr1020	NA	288854	ENSRNOG00000030737	Olr1020	olfactory receptor 1020
Olr1078	NA	299593	NULL	Olr1078	olfactory receptor 1078
Olr1072	NA	288822	ENSRNOG00000008460	Olr1072	olfactory receptor 1072
Olr1366	NA	405335	NULL	Olr1366	olfactory receptor 1366
Olr120	NA	293256	ENSRNOG00000031550	Olr120	olfactory receptor 120
Olr1368	NA	287082	NULL	Olr1368	olfactory receptor 1368
Olr493	NA	295758	ENSRNOG00000032730	Olr493	olfactory receptor 493
Olr89	NA	405012	NULL	Olr89	olfactory receptor 89
Olr1396	NA	405987	ENSRNOG00000032382	Olr1396	olfactory receptor 1396
Olr1374	NA	405333	NULL	Olr1374	olfactory receptor 1374
Olr756	NA	404803	ENSRNOG00000031977	Olr756	olfactory receptor 756
Clstn3	NA	171393	ENSRNOG00000011156	Clstn3	calsyntenin 3
Olr1111	NA	300205	ENSRNOG00000031503	Olr1111	olfactory receptor 1111
Slc26a7	NA	297910	ENSRNOG00000006096	Slc26a7	solute carrier family 26, member 7
Olr75	NA	365327	ENSRNOG00000030860	Olr75	olfactory receptor 75
Olr1057	NA	288866	ENSRNOG00000031687	Olr1057	olfactory receptor 1057
molecular function----transmembrane receptor activity----GO:0004888
C=2229;O=112;E=73.72;R=1.52;rawP=2.32e-06;adjP=0.0001
Olr1070	NA	366816	NULL	Olr1070	olfactory receptor 1070
Klre1	NA	297645	ENSRNOG00000007961	Klre1	killer cell lectin-like receptor, family E, member 1
Oprk1	NA	29335	ENSRNOG00000007647	Oprk1	opioid receptor, kappa 1
Il1rl1	NA	25556	ENSRNOG00000014835	Il1rl1	interleukin 1 receptor-like 1
Acvr1b	NA	29381	ENSRNOG00000006934	Acvr1b	activin A receptor, type IB
Olr13	NA	293075	ENSRNOG00000032371	Olr13	olfactory receptor 13
Olr185	NA	293330	ENSRNOG00000017344	Olr185	olfactory receptor 185
Olr1380	NA	405148	ENSRNOG00000032842	Olr1380	olfactory receptor 1380
Il12b	NA	64546	ENSRNOG00000004380	Il12b	interleukin 12b
Olr1378	NA	287086	ENSRNOG00000030412	Olr1378	olfactory receptor 1378
Olr839	NA	298734	ENSRNOG00000031259	Olr839	olfactory receptor 839
Cnr1	NA	25248	ENSRNOG00000008223	Cnr1	cannabinoid receptor 1 (brain)
Olr927	NA	366799	ENSRNOG00000032507	Olr927	olfactory receptor 927
Olr1007	NA	288887	ENSRNOG00000029129	Olr1007	olfactory receptor 1007
Olr588	NA	295822	ENSRNOG00000005793	Olr588	olfactory receptor 588
Vom2r5	NA	679691	ENSRNOG00000032365	Vom2r5	vomeronasal 2 receptor, 5
Olr922	NA	404948	ENSRNOG00000030890	Olr922	olfactory receptor 922
Olr1356	NA	302954	ENSRNOG00000039773	Olr1356	olfactory receptor 1356
Olr473	NA	295744	ENSRNOG00000033395	Olr473	olfactory receptor 473
Olr53	NA	405378	ENSRNOG00000031110	Olr53	olfactory receptor 53
V1rj4	NA	494290	ENSRNOG00000030886	V1rj4	vomeronasal 1 receptor, J4
V1rc5	NA	494243	ENSRNOG00000032743	V1rc5	vomeronasal 1 receptor, C5
Olr1381	NA	363549	ENSRNOG00000030913	Olr1381	olfactory receptor 1381
Lphn3	NA	170641	ENSRNOG00000030149	Lphn3	latrophilin 3
Olr484	NA	295750	ENSRNOG00000009744	Olr484	olfactory receptor 484
Olr1513	NA	287513	ENSRNOG00000034227	Olr1513	olfactory receptor 1513
Olr262	NA	293400	ENSRNOG00000009748	Olr262	olfactory receptor 262
Olr434	NA	296694	ENSRNOG00000008003	Olr434	olfactory receptor 434
Olr1095	NA	299576	ENSRNOG00000031289	Olr1095	olfactory receptor 1095
Olr1006	NA	288886	ENSRNOG00000032428	Olr1006	olfactory receptor 1006
Olr1365	NA	287081	ENSRNOG00000039763	Olr1365	olfactory receptor 1365
Olr837	NA	405207	ENSRNOG00000033505	Olr837	olfactory receptor 837
Olr889	NA	288818	ENSRNOG00000033344	Olr889	olfactory receptor 889
Olr128	NA	293263	ENSRNOG00000016052	Olr128	olfactory receptor 128
Olr775	NA	296028	ENSRNOG00000032681	Olr775	olfactory receptor 775
Olr1382	NA	287093	ENSRNOG00000039747	Olr1382	olfactory receptor 1382
Il9r	NA	24500	ENSRNOG00000020630	Il9r	interleukin 9 receptor
Epha7	NA	171287	ENSRNOG00000007030	Epha7	Eph receptor A7
Olr408	NA	296672	ENSRNOG00000032323	Olr408	olfactory receptor 408
Olr789	NA	296042	ENSRNOG00000033683	Olr789	olfactory receptor 789
Olr1386	NA	287237	ENSRNOG00000028885	Olr1386	olfactory receptor 1386
Olr1065	NA	304633	ENSRNOG00000030970	Olr1065	olfactory receptor 1065
Ccr4	NA	171054	ENSRNOG00000010315	Ccr4	chemokine (C-C motif) receptor 4
Olr178	NA	293325	ENSRNOG00000017331	Olr178	olfactory receptor 178
Olr1389	NA	287240	ENSRNOG00000029488	Olr1389	olfactory receptor 1389
Olr1394	NA	405985	ENSRNOG00000031592	Olr1394	olfactory receptor 1394
S1pr4	NA	314649	ENSRNOG00000005370	S1pr4	sphingosine-1-phosphate receptor 4
Olr200	NA	293340	ENSRNOG00000029155	Olr200	olfactory receptor 200
Olr1069	NA	362821	ENSRNOG00000033263	Olr1069	olfactory receptor 1069
Olr1376	NA	287084	ENSRNOG00000031740	Olr1376	olfactory receptor 1376
Epha3	NA	29210	ENSRNOG00000030285	Epha3	Eph receptor A3
Olr1063	NA	288828	ENSRNOG00000030311	Olr1063	olfactory receptor 1063
Olr1084	NA	404958	ENSRNOG00000030739	Olr1084	olfactory receptor 1084
Olr1061	NA	288829	ENSRNOG00000032139	Olr1061	olfactory receptor 1061
Vom2r68	NA	501881	ENSRNOG00000033073	Vom2r68	vomeronasal 2 receptor, 68
Htr1f	NA	60448	ENSRNOG00000000716	Htr1f	5-hydroxytryptamine (serotonin) receptor 1F
Htr5a	NA	25689	ENSRNOG00000007066	Htr5a	5-hydroxytryptamine (serotonin) receptor 5A
Olr1409	NA	287259	ENSRNOG00000030290	Olr1409	olfactory receptor 1409
Olr488	NA	295754	ENSRNOG00000009764	Olr488	olfactory receptor 488
Olr1407	NA	287262	ENSRNOG00000034280	Olr1407	olfactory receptor 1407
Cfi	NA	79126	NULL	Cfi	complement factor I
Olr1076	NA	404961	NULL	Olr1076	olfactory receptor 1076
Olr110	NA	405007	ENSRNOG00000015924	Olr110	olfactory receptor 110
Marco	NA	367391	NULL	Marco	macrophage receptor with collagenous structure
Olr1392	NA	405984	ENSRNOG00000030741	Olr1392	olfactory receptor 1392
Olr987	NA	366810	ENSRNOG00000029629	Olr987	olfactory receptor 987
Olr108	NA	293247	ENSRNOG00000015909	Olr108	olfactory receptor 108
Grm6	NA	24419	ENSRNOG00000000233	Grm6	glutamate receptor, metabotropic 6
Gabrr1	NA	29694	ENSRNOG00000007603	Gabrr1	gamma-aminobutyric acid (GABA) receptor, rho 1
Olr663	NA	295869	ENSRNOG00000029775	Olr663	olfactory receptor 663
Olr1395	NA	405986	ENSRNOG00000031992	Olr1395	olfactory receptor 1395
Flt4	NA	114110	ENSRNOG00000002511	Flt4	fms-related tyrosine kinase 4
Olr654	NA	404829	NULL	Olr654	olfactory receptor 654
Olr309	NA	293607	ENSRNOG00000029539	Olr309	olfactory receptor 309
Olr67	NA	365324	NULL	Olr67	olfactory receptor 67
Olr707	NA	405953	ENSRNOG00000030980	Olr707	olfactory receptor 707
Olr154	NA	365333	ENSRNOG00000017218	Olr154	olfactory receptor 154
Bmpr1a	NA	81507	ENSRNOG00000010814	Bmpr1a	bone morphogenetic protein receptor, type IA
Olr1096	NA	302027	ENSRNOG00000014386	Olr1096	olfactory receptor 1096
Grin1	NA	24408	ENSRNOG00000011726	Grin1	glutamate receptor, ionotropic, N-methyl D-aspartate 1
Olr1562	NA	288185	ENSRNOG00000039685	Olr1562	olfactory receptor 1562
Olr840	NA	298733	ENSRNOG00000030761	Olr840	olfactory receptor 840
Enpp3	NA	54410	ENSRNOG00000013791	Enpp3	ectonucleotide pyrophosphatase/phosphodiesterase 3
Olr1410	NA	405062	ENSRNOG00000032864	Olr1410	olfactory receptor 1410
Olr135	NA	405913	ENSRNOG00000043392	Olr135	olfactory receptor 135
Olr898	NA	288811	ENSRNOG00000029057	Olr898	olfactory receptor 898
Olr1016	NA	288858	ENSRNOG00000003347	Olr1016	olfactory receptor 1016
Chrm1	NA	25229	ENSRNOG00000018385	Chrm1	cholinergic receptor, muscarinic 1
Olr305	NA	293603	ENSRNOG00000029857	Olr305	olfactory receptor 305
Vom2r77	NA	690227	NULL	Vom2r77	vomeronasal 2 receptor, 77
Olr1370	NA	405334	NULL	Olr1370	olfactory receptor 1370
Gcgr	NA	24953	ENSRNOG00000036692	Gcgr	glucagon receptor
Olr1020	NA	288854	ENSRNOG00000030737	Olr1020	olfactory receptor 1020
Olr1078	NA	299593	NULL	Olr1078	olfactory receptor 1078
Vom2r69	NA	289433	ENSRNOG00000040210	Vom2r69	vomeronasal 2 receptor, 69
Olr1072	NA	288822	ENSRNOG00000008460	Olr1072	olfactory receptor 1072
Grin3b	NA	170796	ENSRNOG00000012562	Grin3b	glutamate receptor, ionotropic, N-methyl-D-aspartate 3B
Olr1366	NA	405335	NULL	Olr1366	olfactory receptor 1366
Gnrhr	NA	81668	ENSRNOG00000002011	Gnrhr	gonadotropin releasing hormone receptor
Insr	NA	24954	ENSRNOG00000029986	Insr	insulin receptor
Olr120	NA	293256	ENSRNOG00000031550	Olr120	olfactory receptor 120
Nmbr	NA	25264	NULL	Nmbr	neuromedin B receptor
Olr1368	NA	287082	NULL	Olr1368	olfactory receptor 1368
Olr493	NA	295758	ENSRNOG00000032730	Olr493	olfactory receptor 493
Olr89	NA	405012	NULL	Olr89	olfactory receptor 89
Olr1396	NA	405987	ENSRNOG00000032382	Olr1396	olfactory receptor 1396
Olr1374	NA	405333	NULL	Olr1374	olfactory receptor 1374
Olr756	NA	404803	ENSRNOG00000031977	Olr756	olfactory receptor 756
Olr1111	NA	300205	ENSRNOG00000031503	Olr1111	olfactory receptor 1111
Tgfbr3	NA	29610	ENSRNOG00000002093	Tgfbr3	transforming growth factor, beta receptor III
Olr75	NA	365327	ENSRNOG00000030860	Olr75	olfactory receptor 75
Olr1057	NA	288866	ENSRNOG00000031687	Olr1057	olfactory receptor 1057
molecular function----receptor activity----GO:0004872
C=2624;O=129;E=86.78;R=1.49;rawP=9.77e-07;adjP=0.0001
Olr1070	NA	366816	NULL	Olr1070	olfactory receptor 1070
Med16	NA	299607	ENSRNOG00000011315	Med16	mediator complex subunit 16
Oprk1	NA	29335	ENSRNOG00000007647	Oprk1	opioid receptor, kappa 1
Il1rl1	NA	25556	ENSRNOG00000014835	Il1rl1	interleukin 1 receptor-like 1
Olr13	NA	293075	ENSRNOG00000032371	Olr13	olfactory receptor 13
Olr185	NA	293330	ENSRNOG00000017344	Olr185	olfactory receptor 185
Olr1380	NA	405148	ENSRNOG00000032842	Olr1380	olfactory receptor 1380
Colec12	NA	361289	ENSRNOG00000016366	Colec12	collectin sub-family member 12
Il12b	NA	64546	ENSRNOG00000004380	Il12b	interleukin 12b
Olr1378	NA	287086	ENSRNOG00000030412	Olr1378	olfactory receptor 1378
Olr927	NA	366799	ENSRNOG00000032507	Olr927	olfactory receptor 927
Nr1d1	NA	252917	ENSRNOG00000009329	Nr1d1	nuclear receptor subfamily 1, group D, member 1
Pcdha6	NA	393088	ENSRNOG00000020119	Pcdha6	protocadherin alpha 6
Olr1007	NA	288887	ENSRNOG00000029129	Olr1007	olfactory receptor 1007
Olr922	NA	404948	ENSRNOG00000030890	Olr922	olfactory receptor 922
Olr53	NA	405378	ENSRNOG00000031110	Olr53	olfactory receptor 53
Olr1381	NA	363549	ENSRNOG00000030913	Olr1381	olfactory receptor 1381
Olr484	NA	295750	ENSRNOG00000009744	Olr484	olfactory receptor 484
Olr1513	NA	287513	ENSRNOG00000034227	Olr1513	olfactory receptor 1513
Olr434	NA	296694	ENSRNOG00000008003	Olr434	olfactory receptor 434
Olr1095	NA	299576	ENSRNOG00000031289	Olr1095	olfactory receptor 1095
Olr837	NA	405207	ENSRNOG00000033505	Olr837	olfactory receptor 837
Olr889	NA	288818	ENSRNOG00000033344	Olr889	olfactory receptor 889
Ifngr1	NA	116465	ENSRNOG00000012074	Ifngr1	interferon gamma receptor 1
Pcdha5	NA	393087	NULL	Pcdha5	protocadherin alpha 5
Olr1382	NA	287093	ENSRNOG00000039747	Olr1382	olfactory receptor 1382
Il9r	NA	24500	ENSRNOG00000020630	Il9r	interleukin 9 receptor
Olr408	NA	296672	ENSRNOG00000032323	Olr408	olfactory receptor 408
Olr1386	NA	287237	ENSRNOG00000028885	Olr1386	olfactory receptor 1386
Olr1065	NA	304633	ENSRNOG00000030970	Olr1065	olfactory receptor 1065
Ccr4	NA	171054	ENSRNOG00000010315	Ccr4	chemokine (C-C motif) receptor 4
Olr1394	NA	405985	ENSRNOG00000031592	Olr1394	olfactory receptor 1394
S1pr4	NA	314649	ENSRNOG00000005370	S1pr4	sphingosine-1-phosphate receptor 4
Olr1376	NA	287084	ENSRNOG00000031740	Olr1376	olfactory receptor 1376
Olr1063	NA	288828	ENSRNOG00000030311	Olr1063	olfactory receptor 1063
Vom2r68	NA	501881	ENSRNOG00000033073	Vom2r68	vomeronasal 2 receptor, 68
Olr1407	NA	287262	ENSRNOG00000034280	Olr1407	olfactory receptor 1407
Olr110	NA	405007	ENSRNOG00000015924	Olr110	olfactory receptor 110
Olr1392	NA	405984	ENSRNOG00000030741	Olr1392	olfactory receptor 1392
Olr987	NA	366810	ENSRNOG00000029629	Olr987	olfactory receptor 987
Grm6	NA	24419	ENSRNOG00000000233	Grm6	glutamate receptor, metabotropic 6
Gabrr1	NA	29694	ENSRNOG00000007603	Gabrr1	gamma-aminobutyric acid (GABA) receptor, rho 1
Olr1395	NA	405986	ENSRNOG00000031992	Olr1395	olfactory receptor 1395
Sema4f	NA	29745	ENSRNOG00000006784	Sema4f	sema domain, immunoglobulin domain (Ig), transmembrane domain (TM) and short cytoplasmic domain, (semaphorin) 4F
Olr309	NA	293607	ENSRNOG00000029539	Olr309	olfactory receptor 309
Olr67	NA	365324	NULL	Olr67	olfactory receptor 67
Il1rn	NA	60582	ENSRNOG00000005871	Il1rn	interleukin 1 receptor antagonist
Olr707	NA	405953	ENSRNOG00000030980	Olr707	olfactory receptor 707
Olr154	NA	365333	ENSRNOG00000017218	Olr154	olfactory receptor 154
Olr1096	NA	302027	ENSRNOG00000014386	Olr1096	olfactory receptor 1096
Grin1	NA	24408	ENSRNOG00000011726	Grin1	glutamate receptor, ionotropic, N-methyl D-aspartate 1
Olr1562	NA	288185	ENSRNOG00000039685	Olr1562	olfactory receptor 1562
Enpp3	NA	54410	ENSRNOG00000013791	Enpp3	ectonucleotide pyrophosphatase/phosphodiesterase 3
Olr1410	NA	405062	ENSRNOG00000032864	Olr1410	olfactory receptor 1410
Olr305	NA	293603	ENSRNOG00000029857	Olr305	olfactory receptor 305
Sema3a	NA	29751	ENSRNOG00000023337	Sema3a	sema domain, immunoglobulin domain (Ig), short basic domain, secreted, (semaphorin) 3A
Vom2r77	NA	690227	NULL	Vom2r77	vomeronasal 2 receptor, 77
Olr1020	NA	288854	ENSRNOG00000030737	Olr1020	olfactory receptor 1020
Olr1366	NA	405335	NULL	Olr1366	olfactory receptor 1366
Gnrhr	NA	81668	ENSRNOG00000002011	Gnrhr	gonadotropin releasing hormone receptor
Insr	NA	24954	ENSRNOG00000029986	Insr	insulin receptor
Olr120	NA	293256	ENSRNOG00000031550	Olr120	olfactory receptor 120
Nmbr	NA	25264	NULL	Nmbr	neuromedin B receptor
Olr1368	NA	287082	NULL	Olr1368	olfactory receptor 1368
Olr493	NA	295758	ENSRNOG00000032730	Olr493	olfactory receptor 493
Olr1396	NA	405987	ENSRNOG00000032382	Olr1396	olfactory receptor 1396
Olr1374	NA	405333	NULL	Olr1374	olfactory receptor 1374
Olr756	NA	404803	ENSRNOG00000031977	Olr756	olfactory receptor 756
Tgfbr3	NA	29610	ENSRNOG00000002093	Tgfbr3	transforming growth factor, beta receptor III
Olr1057	NA	288866	ENSRNOG00000031687	Olr1057	olfactory receptor 1057
Klre1	NA	297645	ENSRNOG00000007961	Klre1	killer cell lectin-like receptor, family E, member 1
Acvr1b	NA	29381	ENSRNOG00000006934	Acvr1b	activin A receptor, type IB
Ace2	NA	302668	NULL	Ace2	angiotensin I converting enzyme (peptidyl-dipeptidase A) 2
Cnr1	NA	25248	ENSRNOG00000008223	Cnr1	cannabinoid receptor 1 (brain)
Olr839	NA	298734	ENSRNOG00000031259	Olr839	olfactory receptor 839
Vom2r5	NA	679691	ENSRNOG00000032365	Vom2r5	vomeronasal 2 receptor, 5
Olr588	NA	295822	ENSRNOG00000005793	Olr588	olfactory receptor 588
Olr473	NA	295744	ENSRNOG00000033395	Olr473	olfactory receptor 473
Olr1356	NA	302954	ENSRNOG00000039773	Olr1356	olfactory receptor 1356
V1rc5	NA	494243	ENSRNOG00000032743	V1rc5	vomeronasal 1 receptor, C5
V1rj4	NA	494290	ENSRNOG00000030886	V1rj4	vomeronasal 1 receptor, J4
Scarb2	NA	117106	ENSRNOG00000002225	Scarb2	scavenger receptor class B, member 2
Lphn3	NA	170641	ENSRNOG00000030149	Lphn3	latrophilin 3
Traf2	NA	311786	NULL	Traf2	Tnf receptor-associated factor 2
Paqr3	NA	305203	ENSRNOG00000002035	Paqr3	progestin and adipoQ receptor family member III
Sema3d	NA	246262	ENSRNOG00000007202	Sema3d	sema domain, immunoglobulin domain (Ig), short basic domain, secreted, (semaphorin) 3D
Olr262	NA	293400	ENSRNOG00000009748	Olr262	olfactory receptor 262
Olr1006	NA	288886	ENSRNOG00000032428	Olr1006	olfactory receptor 1006
Olr1365	NA	287081	ENSRNOG00000039763	Olr1365	olfactory receptor 1365
Olr128	NA	293263	ENSRNOG00000016052	Olr128	olfactory receptor 128
Olr775	NA	296028	ENSRNOG00000032681	Olr775	olfactory receptor 775
Epha7	NA	171287	ENSRNOG00000007030	Epha7	Eph receptor A7
Olr789	NA	296042	ENSRNOG00000033683	Olr789	olfactory receptor 789
Olr1389	NA	287240	ENSRNOG00000029488	Olr1389	olfactory receptor 1389
Olr178	NA	293325	ENSRNOG00000017331	Olr178	olfactory receptor 178
Olr200	NA	293340	ENSRNOG00000029155	Olr200	olfactory receptor 200
Olr1069	NA	362821	ENSRNOG00000033263	Olr1069	olfactory receptor 1069
Epha3	NA	29210	ENSRNOG00000030285	Epha3	Eph receptor A3
Olr1084	NA	404958	ENSRNOG00000030739	Olr1084	olfactory receptor 1084
Htr1f	NA	60448	ENSRNOG00000000716	Htr1f	5-hydroxytryptamine (serotonin) receptor 1F
Olr1061	NA	288829	ENSRNOG00000032139	Olr1061	olfactory receptor 1061
Notch1	NA	25496	ENSRNOG00000019322	Notch1	Notch homolog 1, translocation-associated (Drosophila)
Htr5a	NA	25689	ENSRNOG00000007066	Htr5a	5-hydroxytryptamine (serotonin) receptor 5A
Olr488	NA	295754	ENSRNOG00000009764	Olr488	olfactory receptor 488
Olr1409	NA	287259	ENSRNOG00000030290	Olr1409	olfactory receptor 1409
Cfi	NA	79126	NULL	Cfi	complement factor I
Olr1076	NA	404961	NULL	Olr1076	olfactory receptor 1076
Marco	NA	367391	NULL	Marco	macrophage receptor with collagenous structure
Olr108	NA	293247	ENSRNOG00000015909	Olr108	olfactory receptor 108
Lbr	NA	89789	ENSRNOG00000003103	Lbr	lamin B receptor
Olr663	NA	295869	ENSRNOG00000029775	Olr663	olfactory receptor 663
Flt4	NA	114110	ENSRNOG00000002511	Flt4	fms-related tyrosine kinase 4
Olr654	NA	404829	NULL	Olr654	olfactory receptor 654
Sema6c	NA	29744	ENSRNOG00000021101	Sema6c	sema domain, transmembrane domain (TM), and cytoplasmic domain, (semaphorin) 6C
Bmpr1a	NA	81507	ENSRNOG00000010814	Bmpr1a	bone morphogenetic protein receptor, type IA
Olr840	NA	298733	ENSRNOG00000030761	Olr840	olfactory receptor 840
Olr135	NA	405913	ENSRNOG00000043392	Olr135	olfactory receptor 135
Olr898	NA	288811	ENSRNOG00000029057	Olr898	olfactory receptor 898
Chrm1	NA	25229	ENSRNOG00000018385	Chrm1	cholinergic receptor, muscarinic 1
Olr1016	NA	288858	ENSRNOG00000003347	Olr1016	olfactory receptor 1016
Olr1370	NA	405334	NULL	Olr1370	olfactory receptor 1370
Gcgr	NA	24953	ENSRNOG00000036692	Gcgr	glucagon receptor
Olr1078	NA	299593	NULL	Olr1078	olfactory receptor 1078
Grin3b	NA	170796	ENSRNOG00000012562	Grin3b	glutamate receptor, ionotropic, N-methyl-D-aspartate 3B
Olr1072	NA	288822	ENSRNOG00000008460	Olr1072	olfactory receptor 1072
Vom2r69	NA	289433	ENSRNOG00000040210	Vom2r69	vomeronasal 2 receptor, 69
Olr89	NA	405012	NULL	Olr89	olfactory receptor 89
Olr1111	NA	300205	ENSRNOG00000031503	Olr1111	olfactory receptor 1111
Olr75	NA	365327	ENSRNOG00000030860	Olr75	olfactory receptor 75
biological process----response to chemical stimulus----GO:0042221
C=2684;O=135;E=91.70;R=1.47;rawP=6.02e-07;adjP=8.35e-05
Olr1070	NA	366816	NULL	Olr1070	olfactory receptor 1070
Abcb11	NA	83569	NULL	Abcb11	ATP-binding cassette, sub-family B (MDR/TAP), member 11
Olr13	NA	293075	ENSRNOG00000032371	Olr13	olfactory receptor 13
Olr185	NA	293330	ENSRNOG00000017344	Olr185	olfactory receptor 185
Olr1380	NA	405148	ENSRNOG00000032842	Olr1380	olfactory receptor 1380
Herpud2	NA	300463	NULL	Herpud2	HERPUD family member 2
Olr1378	NA	287086	ENSRNOG00000030412	Olr1378	olfactory receptor 1378
Cdk5	NA	140908	ENSRNOG00000008017	Cdk5	cyclin-dependent kinase 5
Olr927	NA	366799	ENSRNOG00000032507	Olr927	olfactory receptor 927
Olr1007	NA	288887	ENSRNOG00000029129	Olr1007	olfactory receptor 1007
Sec31a	NA	93646	ENSRNOG00000002251	Sec31a	SEC31 homolog A (S. cerevisiae)
Olr922	NA	404948	ENSRNOG00000030890	Olr922	olfactory receptor 922
Olr53	NA	405378	ENSRNOG00000031110	Olr53	olfactory receptor 53
Olr1381	NA	363549	ENSRNOG00000030913	Olr1381	olfactory receptor 1381
Olr484	NA	295750	ENSRNOG00000009744	Olr484	olfactory receptor 484
Apold1	NA	444983	ENSRNOG00000007830	Apold1	apolipoprotein L domain containing 1
Olr1513	NA	287513	ENSRNOG00000034227	Olr1513	olfactory receptor 1513
Rfc3	NA	288414	ENSRNOG00000001088	Rfc3	replication factor C (activator 1) 3
Olr434	NA	296694	ENSRNOG00000008003	Olr434	olfactory receptor 434
Olr1095	NA	299576	ENSRNOG00000031289	Olr1095	olfactory receptor 1095
Olr837	NA	405207	ENSRNOG00000033505	Olr837	olfactory receptor 837
Olr889	NA	288818	ENSRNOG00000033344	Olr889	olfactory receptor 889
Egr1	NA	24330	ENSRNOG00000019422	Egr1	early growth response 1
Zfp354a	NA	24522	ENSRNOG00000003634	Zfp354a	zinc finger protein 354A
Olr1382	NA	287093	ENSRNOG00000039747	Olr1382	olfactory receptor 1382
Olr408	NA	296672	ENSRNOG00000032323	Olr408	olfactory receptor 408
Olr1386	NA	287237	ENSRNOG00000028885	Olr1386	olfactory receptor 1386
F7	NA	260320	ENSRNOG00000032737	F7	coagulation factor VII (serum prothrombin conversion accelerator)
Trpa1	NA	312896	ENSRNOG00000007354	Trpa1	transient receptor potential cation channel, subfamily A, member 1
Olr1065	NA	304633	ENSRNOG00000030970	Olr1065	olfactory receptor 1065
Ccr4	NA	171054	ENSRNOG00000010315	Ccr4	chemokine (C-C motif) receptor 4
Olr1394	NA	405985	ENSRNOG00000031592	Olr1394	olfactory receptor 1394
Akirin2	NA	297968	ENSRNOG00000008288	Akirin2	akirin 2
Olr1376	NA	287084	ENSRNOG00000031740	Olr1376	olfactory receptor 1376
Olr1063	NA	288828	ENSRNOG00000030311	Olr1063	olfactory receptor 1063
Sod1	NA	24786	ENSRNOG00000002115	Sod1	superoxide dismutase 1, soluble
Ccl2	NA	24770	ENSRNOG00000007159	Ccl2	chemokine (C-C motif) ligand 2
Olr1407	NA	287262	ENSRNOG00000034280	Olr1407	olfactory receptor 1407
Olr110	NA	405007	ENSRNOG00000015924	Olr110	olfactory receptor 110
Olr1392	NA	405984	ENSRNOG00000030741	Olr1392	olfactory receptor 1392
Ccl25	NA	360750	ENSRNOG00000028531	Ccl25	chemokine (C-C motif) ligand 25
Olr987	NA	366810	ENSRNOG00000029629	Olr987	olfactory receptor 987
Ugt2a1	NA	63867	ENSRNOG00000001973	Ugt2a1	UDP glucuronosyltransferase 2 family, polypeptide A1
Olr1395	NA	405986	ENSRNOG00000031992	Olr1395	olfactory receptor 1395
Olr309	NA	293607	ENSRNOG00000029539	Olr309	olfactory receptor 309
Olr67	NA	365324	NULL	Olr67	olfactory receptor 67
Aptx	NA	259271	ENSRNOG00000006582	Aptx	aprataxin
Il1rn	NA	60582	ENSRNOG00000005871	Il1rn	interleukin 1 receptor antagonist
Olr707	NA	405953	ENSRNOG00000030980	Olr707	olfactory receptor 707
Cldn3	NA	65130	NULL	Cldn3	claudin 3
Olr154	NA	365333	ENSRNOG00000017218	Olr154	olfactory receptor 154
Nupr1	NA	113900	ENSRNOG00000019206	Nupr1	nuclear protein 1
Olr1096	NA	302027	ENSRNOG00000014386	Olr1096	olfactory receptor 1096
Gsta3	NA	24421	ENSRNOG00000013484	Gsta3	glutathione S-transferase A3
Grin1	NA	24408	ENSRNOG00000011726	Grin1	glutamate receptor, ionotropic, N-methyl D-aspartate 1
Olr1562	NA	288185	ENSRNOG00000039685	Olr1562	olfactory receptor 1562
Olr1410	NA	405062	ENSRNOG00000032864	Olr1410	olfactory receptor 1410
Olr305	NA	293603	ENSRNOG00000029857	Olr305	olfactory receptor 305
Sema3a	NA	29751	ENSRNOG00000023337	Sema3a	sema domain, immunoglobulin domain (Ig), short basic domain, secreted, (semaphorin) 3A
Olr1020	NA	288854	ENSRNOG00000030737	Olr1020	olfactory receptor 1020
Dusp1	NA	114856	ENSRNOG00000003977	Dusp1	dual specificity phosphatase 1
Olr1366	NA	405335	NULL	Olr1366	olfactory receptor 1366
Insr	NA	24954	ENSRNOG00000029986	Insr	insulin receptor
Olr120	NA	293256	ENSRNOG00000031550	Olr120	olfactory receptor 120
Olr1368	NA	287082	NULL	Olr1368	olfactory receptor 1368
Olr493	NA	295758	ENSRNOG00000032730	Olr493	olfactory receptor 493
Olr1396	NA	405987	ENSRNOG00000032382	Olr1396	olfactory receptor 1396
Olr1374	NA	405333	NULL	Olr1374	olfactory receptor 1374
Olr756	NA	404803	ENSRNOG00000031977	Olr756	olfactory receptor 756
Tgfbr3	NA	29610	ENSRNOG00000002093	Tgfbr3	transforming growth factor, beta receptor III
Apobec1	NA	25383	ENSRNOG00000015411	Apobec1	apolipoprotein B mRNA editing enzyme, catalytic polypeptide 1
Olr1057	NA	288866	ENSRNOG00000031687	Olr1057	olfactory receptor 1057
Abat	NA	81632	ENSRNOG00000002636	Abat	4-aminobutyrate aminotransferase
Fgb	NA	24366	ENSRNOG00000007092	Fgb	fibrinogen beta chain
Spp1	NA	25353	ENSRNOG00000043451	Spp1	secreted phosphoprotein 1
Il6	NA	24498	ENSRNOG00000010278	Il6	interleukin 6
Cxcl9	NA	246759	ENSRNOG00000022242	Cxcl9	chemokine (C-X-C motif) ligand 9
Xpa	NA	298074	ENSRNOG00000009576	Xpa	xeroderma pigmentosum, complementation group A
Ptgds	NA	25526	ENSRNOG00000015550	Ptgds	prostaglandin D2 synthase (brain)
Olr839	NA	298734	ENSRNOG00000031259	Olr839	olfactory receptor 839
Dnajb5	NA	313811	ENSRNOG00000000130	Dnajb5	DnaJ (Hsp40) homolog, subfamily B, member 5
Crot	NA	83842	ENSRNOG00000006779	Crot	carnitine O-octanoyltransferase
Cxcl2	NA	114105	ENSRNOG00000002792	Cxcl2	chemokine (C-X-C motif) ligand 2
Retn	NA	246250	ENSRNOG00000001001	Retn	resistin
Ada	NA	24165	ENSRNOG00000010265	Ada	adenosine deaminase
Olr588	NA	295822	ENSRNOG00000005793	Olr588	olfactory receptor 588
Olr473	NA	295744	ENSRNOG00000033395	Olr473	olfactory receptor 473
Olr1356	NA	302954	ENSRNOG00000039773	Olr1356	olfactory receptor 1356
Ido1	NA	66029	ENSRNOG00000031189	Ido1	indoleamine 2,3-dioxygenase 1
Olr262	NA	293400	ENSRNOG00000009748	Olr262	olfactory receptor 262
Brca2	NA	360254	ENSRNOG00000001111	Brca2	breast cancer 2
Olr1006	NA	288886	ENSRNOG00000032428	Olr1006	olfactory receptor 1006
Olr1365	NA	287081	ENSRNOG00000039763	Olr1365	olfactory receptor 1365
Olr128	NA	293263	ENSRNOG00000016052	Olr128	olfactory receptor 128
Olr775	NA	296028	ENSRNOG00000032681	Olr775	olfactory receptor 775
Tsc1	NA	60445	ENSRNOG00000011470	Tsc1	tuberous sclerosis 1
Cited2	NA	114490	ENSRNOG00000012193	Cited2	Cbp/p300-interacting transactivator, with Glu/Asp-rich carboxy-terminal domain, 2
Rhoa	NA	117273	NULL	Rhoa	ras homolog gene family, member A
Olr789	NA	296042	ENSRNOG00000033683	Olr789	olfactory receptor 789
Fosl1	NA	25445	ENSRNOG00000020552	Fosl1	fos-like antigen 1
Olr1389	NA	287240	ENSRNOG00000029488	Olr1389	olfactory receptor 1389
Olr178	NA	293325	ENSRNOG00000017331	Olr178	olfactory receptor 178
Olr200	NA	293340	ENSRNOG00000029155	Olr200	olfactory receptor 200
Olr1069	NA	362821	ENSRNOG00000033263	Olr1069	olfactory receptor 1069
Epha3	NA	29210	ENSRNOG00000030285	Epha3	Eph receptor A3
Olr1084	NA	404958	ENSRNOG00000030739	Olr1084	olfactory receptor 1084
Shh	NA	29499	ENSRNOG00000006120	Shh	sonic hedgehog
Pou5f1	NA	294562	NULL	Pou5f1	POU class 5 homeobox 1
Epas1	NA	29452	ENSRNOG00000021318	Epas1	endothelial PAS domain protein 1
Olr1061	NA	288829	ENSRNOG00000032139	Olr1061	olfactory receptor 1061
Olr1409	NA	287259	ENSRNOG00000030290	Olr1409	olfactory receptor 1409
Olr488	NA	295754	ENSRNOG00000009764	Olr488	olfactory receptor 488
Olr1076	NA	404961	NULL	Olr1076	olfactory receptor 1076
Abcb4	NA	24891	ENSRNOG00000029207	Abcb4	ATP-binding cassette, sub-family B (MDR/TAP), member 4
Olr108	NA	293247	ENSRNOG00000015909	Olr108	olfactory receptor 108
Kcnmb1	NA	29747	ENSRNOG00000005465	Kcnmb1	potassium large conductance calcium-activated channel, subfamily M, beta member 1
Olr663	NA	295869	ENSRNOG00000029775	Olr663	olfactory receptor 663
Olr654	NA	404829	NULL	Olr654	olfactory receptor 654
Bdnf	NA	24225	NULL	Bdnf	brain derived neurotrophic factor
Steap2	NA	312052	ENSRNOG00000006076	Steap2	six transmembrane epithelial antigen of the prostate 2
Olr840	NA	298733	ENSRNOG00000030761	Olr840	olfactory receptor 840
Apod	NA	25239	NULL	Apod	apolipoprotein D
Olr135	NA	405913	ENSRNOG00000043392	Olr135	olfactory receptor 135
Olr898	NA	288811	ENSRNOG00000029057	Olr898	olfactory receptor 898
Olr1016	NA	288858	ENSRNOG00000003347	Olr1016	olfactory receptor 1016
Olr1370	NA	405334	NULL	Olr1370	olfactory receptor 1370
Abcb1b	NA	24646	ENSRNOG00000022719	Abcb1b	ATP-binding cassette, sub-family B (MDR/TAP), member 1B
Gcgr	NA	24953	ENSRNOG00000036692	Gcgr	glucagon receptor
Olr1078	NA	299593	NULL	Olr1078	olfactory receptor 1078
Ptges	NA	59103	ENSRNOG00000006320	Ptges	prostaglandin E synthase
Olr1072	NA	288822	ENSRNOG00000008460	Olr1072	olfactory receptor 1072
Olr89	NA	405012	NULL	Olr89	olfactory receptor 89
Endog	NA	362100	ENSRNOG00000016033	Endog	endonuclease G
Olr1111	NA	300205	ENSRNOG00000031503	Olr1111	olfactory receptor 1111
Olr75	NA	365327	ENSRNOG00000030860	Olr75	olfactory receptor 75
molecular function----signal transducer activity----GO:0004871
C=2867;O=139;E=94.82;R=1.47;rawP=6.88e-07;adjP=0.0001
Olr1070	NA	366816	NULL	Olr1070	olfactory receptor 1070
Med16	NA	299607	ENSRNOG00000011315	Med16	mediator complex subunit 16
Oprk1	NA	29335	ENSRNOG00000007647	Oprk1	opioid receptor, kappa 1
Il1rl1	NA	25556	ENSRNOG00000014835	Il1rl1	interleukin 1 receptor-like 1
Olr13	NA	293075	ENSRNOG00000032371	Olr13	olfactory receptor 13
Olr185	NA	293330	ENSRNOG00000017344	Olr185	olfactory receptor 185
Olr1380	NA	405148	ENSRNOG00000032842	Olr1380	olfactory receptor 1380
Colec12	NA	361289	ENSRNOG00000016366	Colec12	collectin sub-family member 12
Il12b	NA	64546	ENSRNOG00000004380	Il12b	interleukin 12b
Olr1378	NA	287086	ENSRNOG00000030412	Olr1378	olfactory receptor 1378
Cdk5	NA	140908	ENSRNOG00000008017	Cdk5	cyclin-dependent kinase 5
Olr927	NA	366799	ENSRNOG00000032507	Olr927	olfactory receptor 927
Nr1d1	NA	252917	ENSRNOG00000009329	Nr1d1	nuclear receptor subfamily 1, group D, member 1
Pcdha6	NA	393088	ENSRNOG00000020119	Pcdha6	protocadherin alpha 6
Olr1007	NA	288887	ENSRNOG00000029129	Olr1007	olfactory receptor 1007
Adrbk2	NA	25372	NULL	Adrbk2	adrenergic, beta, receptor kinase 2
Olr922	NA	404948	ENSRNOG00000030890	Olr922	olfactory receptor 922
Olr53	NA	405378	ENSRNOG00000031110	Olr53	olfactory receptor 53
Olr1381	NA	363549	ENSRNOG00000030913	Olr1381	olfactory receptor 1381
Olr484	NA	295750	ENSRNOG00000009744	Olr484	olfactory receptor 484
Olr1513	NA	287513	ENSRNOG00000034227	Olr1513	olfactory receptor 1513
Olr434	NA	296694	ENSRNOG00000008003	Olr434	olfactory receptor 434
Olr1095	NA	299576	ENSRNOG00000031289	Olr1095	olfactory receptor 1095
Olr837	NA	405207	ENSRNOG00000033505	Olr837	olfactory receptor 837
Olr889	NA	288818	ENSRNOG00000033344	Olr889	olfactory receptor 889
Stap1	NA	305269	ENSRNOG00000002014	Stap1	signal transducing adaptor family member 1
Ifngr1	NA	116465	ENSRNOG00000012074	Ifngr1	interferon gamma receptor 1
Pcdha5	NA	393087	NULL	Pcdha5	protocadherin alpha 5
Olr1382	NA	287093	ENSRNOG00000039747	Olr1382	olfactory receptor 1382
Il9r	NA	24500	ENSRNOG00000020630	Il9r	interleukin 9 receptor
Stat2	NA	288774	ENSRNOG00000031081	Stat2	signal transducer and activator of transcription 2
Olr408	NA	296672	ENSRNOG00000032323	Olr408	olfactory receptor 408
Olr1386	NA	287237	ENSRNOG00000028885	Olr1386	olfactory receptor 1386
Adcyap1	NA	24166	NULL	Adcyap1	adenylate cyclase activating polypeptide 1 (pituitary)
Olr1065	NA	304633	ENSRNOG00000030970	Olr1065	olfactory receptor 1065
Ccr4	NA	171054	ENSRNOG00000010315	Ccr4	chemokine (C-C motif) receptor 4
Olr1394	NA	405985	ENSRNOG00000031592	Olr1394	olfactory receptor 1394
S1pr4	NA	314649	ENSRNOG00000005370	S1pr4	sphingosine-1-phosphate receptor 4
Olr1376	NA	287084	ENSRNOG00000031740	Olr1376	olfactory receptor 1376
Olr1063	NA	288828	ENSRNOG00000030311	Olr1063	olfactory receptor 1063
Vom2r68	NA	501881	ENSRNOG00000033073	Vom2r68	vomeronasal 2 receptor, 68
Olr1407	NA	287262	ENSRNOG00000034280	Olr1407	olfactory receptor 1407
Olr110	NA	405007	ENSRNOG00000015924	Olr110	olfactory receptor 110
Olr1392	NA	405984	ENSRNOG00000030741	Olr1392	olfactory receptor 1392
Olr987	NA	366810	ENSRNOG00000029629	Olr987	olfactory receptor 987
Grm6	NA	24419	ENSRNOG00000000233	Grm6	glutamate receptor, metabotropic 6
Gabrr1	NA	29694	ENSRNOG00000007603	Gabrr1	gamma-aminobutyric acid (GABA) receptor, rho 1
Olr1395	NA	405986	ENSRNOG00000031992	Olr1395	olfactory receptor 1395
Sema4f	NA	29745	ENSRNOG00000006784	Sema4f	sema domain, immunoglobulin domain (Ig), transmembrane domain (TM) and short cytoplasmic domain, (semaphorin) 4F
Olr309	NA	293607	ENSRNOG00000029539	Olr309	olfactory receptor 309
Olr67	NA	365324	NULL	Olr67	olfactory receptor 67
Il1rn	NA	60582	ENSRNOG00000005871	Il1rn	interleukin 1 receptor antagonist
Olr707	NA	405953	ENSRNOG00000030980	Olr707	olfactory receptor 707
Olr154	NA	365333	ENSRNOG00000017218	Olr154	olfactory receptor 154
Olr1096	NA	302027	ENSRNOG00000014386	Olr1096	olfactory receptor 1096
Grin1	NA	24408	ENSRNOG00000011726	Grin1	glutamate receptor, ionotropic, N-methyl D-aspartate 1
Olr1562	NA	288185	ENSRNOG00000039685	Olr1562	olfactory receptor 1562
Enpp3	NA	54410	ENSRNOG00000013791	Enpp3	ectonucleotide pyrophosphatase/phosphodiesterase 3
Olr1410	NA	405062	ENSRNOG00000032864	Olr1410	olfactory receptor 1410
Olr305	NA	293603	ENSRNOG00000029857	Olr305	olfactory receptor 305
Vom2r77	NA	690227	NULL	Vom2r77	vomeronasal 2 receptor, 77
Sema3a	NA	29751	ENSRNOG00000023337	Sema3a	sema domain, immunoglobulin domain (Ig), short basic domain, secreted, (semaphorin) 3A
Olr1020	NA	288854	ENSRNOG00000030737	Olr1020	olfactory receptor 1020
Olr1366	NA	405335	NULL	Olr1366	olfactory receptor 1366
Gnrhr	NA	81668	ENSRNOG00000002011	Gnrhr	gonadotropin releasing hormone receptor
Insr	NA	24954	ENSRNOG00000029986	Insr	insulin receptor
Olr120	NA	293256	ENSRNOG00000031550	Olr120	olfactory receptor 120
Nmbr	NA	25264	NULL	Nmbr	neuromedin B receptor
Olr1368	NA	287082	NULL	Olr1368	olfactory receptor 1368
Ncoa2	NA	83724	ENSRNOG00000007975	Ncoa2	nuclear receptor coactivator 2
Olr493	NA	295758	ENSRNOG00000032730	Olr493	olfactory receptor 493
Olr1396	NA	405987	ENSRNOG00000032382	Olr1396	olfactory receptor 1396
Olr1374	NA	405333	NULL	Olr1374	olfactory receptor 1374
Olr756	NA	404803	ENSRNOG00000031977	Olr756	olfactory receptor 756
Tgfbr3	NA	29610	ENSRNOG00000002093	Tgfbr3	transforming growth factor, beta receptor III
Olr1057	NA	288866	ENSRNOG00000031687	Olr1057	olfactory receptor 1057
Klre1	NA	297645	ENSRNOG00000007961	Klre1	killer cell lectin-like receptor, family E, member 1
Acvr1b	NA	29381	ENSRNOG00000006934	Acvr1b	activin A receptor, type IB
Ace2	NA	302668	NULL	Ace2	angiotensin I converting enzyme (peptidyl-dipeptidase A) 2
Cnr1	NA	25248	ENSRNOG00000008223	Cnr1	cannabinoid receptor 1 (brain)
Olr839	NA	298734	ENSRNOG00000031259	Olr839	olfactory receptor 839
Pik3ap1	NA	294048	ENSRNOG00000013309	Pik3ap1	phosphoinositide-3-kinase adaptor protein 1
Vom2r5	NA	679691	ENSRNOG00000032365	Vom2r5	vomeronasal 2 receptor, 5
Olr588	NA	295822	ENSRNOG00000005793	Olr588	olfactory receptor 588
Olr473	NA	295744	ENSRNOG00000033395	Olr473	olfactory receptor 473
Olr1356	NA	302954	ENSRNOG00000039773	Olr1356	olfactory receptor 1356
V1rc5	NA	494243	ENSRNOG00000032743	V1rc5	vomeronasal 1 receptor, C5
V1rj4	NA	494290	ENSRNOG00000030886	V1rj4	vomeronasal 1 receptor, J4
Scarb2	NA	117106	ENSRNOG00000002225	Scarb2	scavenger receptor class B, member 2
Lphn3	NA	170641	ENSRNOG00000030149	Lphn3	latrophilin 3
Traf2	NA	311786	NULL	Traf2	Tnf receptor-associated factor 2
Paqr3	NA	305203	ENSRNOG00000002035	Paqr3	progestin and adipoQ receptor family member III
Sema3d	NA	246262	ENSRNOG00000007202	Sema3d	sema domain, immunoglobulin domain (Ig), short basic domain, secreted, (semaphorin) 3D
Olr262	NA	293400	ENSRNOG00000009748	Olr262	olfactory receptor 262
Olr1006	NA	288886	ENSRNOG00000032428	Olr1006	olfactory receptor 1006
Olr1365	NA	287081	ENSRNOG00000039763	Olr1365	olfactory receptor 1365
Olr128	NA	293263	ENSRNOG00000016052	Olr128	olfactory receptor 128
Olr775	NA	296028	ENSRNOG00000032681	Olr775	olfactory receptor 775
Epha7	NA	171287	ENSRNOG00000007030	Epha7	Eph receptor A7
Olr789	NA	296042	ENSRNOG00000033683	Olr789	olfactory receptor 789
Olr1389	NA	287240	ENSRNOG00000029488	Olr1389	olfactory receptor 1389
Olr178	NA	293325	ENSRNOG00000017331	Olr178	olfactory receptor 178
Olr200	NA	293340	ENSRNOG00000029155	Olr200	olfactory receptor 200
Olr1069	NA	362821	ENSRNOG00000033263	Olr1069	olfactory receptor 1069
Epha3	NA	29210	ENSRNOG00000030285	Epha3	Eph receptor A3
Kcnh2	NA	117018	ENSRNOG00000009872	Kcnh2	potassium voltage-gated channel, subfamily H (eag-related), member 2
Olr1084	NA	404958	ENSRNOG00000030739	Olr1084	olfactory receptor 1084
Htr1f	NA	60448	ENSRNOG00000000716	Htr1f	5-hydroxytryptamine (serotonin) receptor 1F
Epas1	NA	29452	ENSRNOG00000021318	Epas1	endothelial PAS domain protein 1
Olr1061	NA	288829	ENSRNOG00000032139	Olr1061	olfactory receptor 1061
Notch1	NA	25496	ENSRNOG00000019322	Notch1	Notch homolog 1, translocation-associated (Drosophila)
Htr5a	NA	25689	ENSRNOG00000007066	Htr5a	5-hydroxytryptamine (serotonin) receptor 5A
Olr488	NA	295754	ENSRNOG00000009764	Olr488	olfactory receptor 488
Olr1409	NA	287259	ENSRNOG00000030290	Olr1409	olfactory receptor 1409
Cfi	NA	79126	NULL	Cfi	complement factor I
Olr1076	NA	404961	NULL	Olr1076	olfactory receptor 1076
Marco	NA	367391	NULL	Marco	macrophage receptor with collagenous structure
Olr108	NA	293247	ENSRNOG00000015909	Olr108	olfactory receptor 108
Lbr	NA	89789	ENSRNOG00000003103	Lbr	lamin B receptor
Olr663	NA	295869	ENSRNOG00000029775	Olr663	olfactory receptor 663
Flt4	NA	114110	ENSRNOG00000002511	Flt4	fms-related tyrosine kinase 4
Olr654	NA	404829	NULL	Olr654	olfactory receptor 654
Sema6c	NA	29744	ENSRNOG00000021101	Sema6c	sema domain, transmembrane domain (TM), and cytoplasmic domain, (semaphorin) 6C
Bmpr1a	NA	81507	ENSRNOG00000010814	Bmpr1a	bone morphogenetic protein receptor, type IA
Il1f8	NA	362076	ENSRNOG00000043323	Il1f8	interleukin 1 family, member 8
Olr840	NA	298733	ENSRNOG00000030761	Olr840	olfactory receptor 840
Olr135	NA	405913	ENSRNOG00000043392	Olr135	olfactory receptor 135
Olr898	NA	288811	ENSRNOG00000029057	Olr898	olfactory receptor 898
Olr1016	NA	288858	ENSRNOG00000003347	Olr1016	olfactory receptor 1016
Chrm1	NA	25229	ENSRNOG00000018385	Chrm1	cholinergic receptor, muscarinic 1
Olr1370	NA	405334	NULL	Olr1370	olfactory receptor 1370
Gcgr	NA	24953	ENSRNOG00000036692	Gcgr	glucagon receptor
Olr1078	NA	299593	NULL	Olr1078	olfactory receptor 1078
Vom2r69	NA	289433	ENSRNOG00000040210	Vom2r69	vomeronasal 2 receptor, 69
Olr1072	NA	288822	ENSRNOG00000008460	Olr1072	olfactory receptor 1072
Grin3b	NA	170796	ENSRNOG00000012562	Grin3b	glutamate receptor, ionotropic, N-methyl-D-aspartate 3B
Olr89	NA	405012	NULL	Olr89	olfactory receptor 89
Olr1111	NA	300205	ENSRNOG00000031503	Olr1111	olfactory receptor 1111
Olr75	NA	365327	ENSRNOG00000030860	Olr75	olfactory receptor 75
molecular function----molecular transducer activity----GO:0060089
C=2867;O=139;E=94.82;R=1.47;rawP=6.88e-07;adjP=0.0001
Olr1070	NA	366816	NULL	Olr1070	olfactory receptor 1070
Med16	NA	299607	ENSRNOG00000011315	Med16	mediator complex subunit 16
Oprk1	NA	29335	ENSRNOG00000007647	Oprk1	opioid receptor, kappa 1
Il1rl1	NA	25556	ENSRNOG00000014835	Il1rl1	interleukin 1 receptor-like 1
Olr13	NA	293075	ENSRNOG00000032371	Olr13	olfactory receptor 13
Olr185	NA	293330	ENSRNOG00000017344	Olr185	olfactory receptor 185
Olr1380	NA	405148	ENSRNOG00000032842	Olr1380	olfactory receptor 1380
Colec12	NA	361289	ENSRNOG00000016366	Colec12	collectin sub-family member 12
Il12b	NA	64546	ENSRNOG00000004380	Il12b	interleukin 12b
Olr1378	NA	287086	ENSRNOG00000030412	Olr1378	olfactory receptor 1378
Cdk5	NA	140908	ENSRNOG00000008017	Cdk5	cyclin-dependent kinase 5
Olr927	NA	366799	ENSRNOG00000032507	Olr927	olfactory receptor 927
Nr1d1	NA	252917	ENSRNOG00000009329	Nr1d1	nuclear receptor subfamily 1, group D, member 1
Pcdha6	NA	393088	ENSRNOG00000020119	Pcdha6	protocadherin alpha 6
Olr1007	NA	288887	ENSRNOG00000029129	Olr1007	olfactory receptor 1007
Adrbk2	NA	25372	NULL	Adrbk2	adrenergic, beta, receptor kinase 2
Olr922	NA	404948	ENSRNOG00000030890	Olr922	olfactory receptor 922
Olr53	NA	405378	ENSRNOG00000031110	Olr53	olfactory receptor 53
Olr1381	NA	363549	ENSRNOG00000030913	Olr1381	olfactory receptor 1381
Olr484	NA	295750	ENSRNOG00000009744	Olr484	olfactory receptor 484
Olr1513	NA	287513	ENSRNOG00000034227	Olr1513	olfactory receptor 1513
Olr434	NA	296694	ENSRNOG00000008003	Olr434	olfactory receptor 434
Olr1095	NA	299576	ENSRNOG00000031289	Olr1095	olfactory receptor 1095
Olr837	NA	405207	ENSRNOG00000033505	Olr837	olfactory receptor 837
Olr889	NA	288818	ENSRNOG00000033344	Olr889	olfactory receptor 889
Stap1	NA	305269	ENSRNOG00000002014	Stap1	signal transducing adaptor family member 1
Ifngr1	NA	116465	ENSRNOG00000012074	Ifngr1	interferon gamma receptor 1
Pcdha5	NA	393087	NULL	Pcdha5	protocadherin alpha 5
Olr1382	NA	287093	ENSRNOG00000039747	Olr1382	olfactory receptor 1382
Il9r	NA	24500	ENSRNOG00000020630	Il9r	interleukin 9 receptor
Stat2	NA	288774	ENSRNOG00000031081	Stat2	signal transducer and activator of transcription 2
Olr408	NA	296672	ENSRNOG00000032323	Olr408	olfactory receptor 408
Olr1386	NA	287237	ENSRNOG00000028885	Olr1386	olfactory receptor 1386
Adcyap1	NA	24166	NULL	Adcyap1	adenylate cyclase activating polypeptide 1 (pituitary)
Olr1065	NA	304633	ENSRNOG00000030970	Olr1065	olfactory receptor 1065
Ccr4	NA	171054	ENSRNOG00000010315	Ccr4	chemokine (C-C motif) receptor 4
Olr1394	NA	405985	ENSRNOG00000031592	Olr1394	olfactory receptor 1394
S1pr4	NA	314649	ENSRNOG00000005370	S1pr4	sphingosine-1-phosphate receptor 4
Olr1376	NA	287084	ENSRNOG00000031740	Olr1376	olfactory receptor 1376
Olr1063	NA	288828	ENSRNOG00000030311	Olr1063	olfactory receptor 1063
Vom2r68	NA	501881	ENSRNOG00000033073	Vom2r68	vomeronasal 2 receptor, 68
Olr1407	NA	287262	ENSRNOG00000034280	Olr1407	olfactory receptor 1407
Olr110	NA	405007	ENSRNOG00000015924	Olr110	olfactory receptor 110
Olr1392	NA	405984	ENSRNOG00000030741	Olr1392	olfactory receptor 1392
Olr987	NA	366810	ENSRNOG00000029629	Olr987	olfactory receptor 987
Grm6	NA	24419	ENSRNOG00000000233	Grm6	glutamate receptor, metabotropic 6
Gabrr1	NA	29694	ENSRNOG00000007603	Gabrr1	gamma-aminobutyric acid (GABA) receptor, rho 1
Olr1395	NA	405986	ENSRNOG00000031992	Olr1395	olfactory receptor 1395
Sema4f	NA	29745	ENSRNOG00000006784	Sema4f	sema domain, immunoglobulin domain (Ig), transmembrane domain (TM) and short cytoplasmic domain, (semaphorin) 4F
Olr309	NA	293607	ENSRNOG00000029539	Olr309	olfactory receptor 309
Olr67	NA	365324	NULL	Olr67	olfactory receptor 67
Il1rn	NA	60582	ENSRNOG00000005871	Il1rn	interleukin 1 receptor antagonist
Olr707	NA	405953	ENSRNOG00000030980	Olr707	olfactory receptor 707
Olr154	NA	365333	ENSRNOG00000017218	Olr154	olfactory receptor 154
Olr1096	NA	302027	ENSRNOG00000014386	Olr1096	olfactory receptor 1096
Grin1	NA	24408	ENSRNOG00000011726	Grin1	glutamate receptor, ionotropic, N-methyl D-aspartate 1
Olr1562	NA	288185	ENSRNOG00000039685	Olr1562	olfactory receptor 1562
Enpp3	NA	54410	ENSRNOG00000013791	Enpp3	ectonucleotide pyrophosphatase/phosphodiesterase 3
Olr1410	NA	405062	ENSRNOG00000032864	Olr1410	olfactory receptor 1410
Olr305	NA	293603	ENSRNOG00000029857	Olr305	olfactory receptor 305
Vom2r77	NA	690227	NULL	Vom2r77	vomeronasal 2 receptor, 77
Sema3a	NA	29751	ENSRNOG00000023337	Sema3a	sema domain, immunoglobulin domain (Ig), short basic domain, secreted, (semaphorin) 3A
Olr1020	NA	288854	ENSRNOG00000030737	Olr1020	olfactory receptor 1020
Olr1366	NA	405335	NULL	Olr1366	olfactory receptor 1366
Gnrhr	NA	81668	ENSRNOG00000002011	Gnrhr	gonadotropin releasing hormone receptor
Insr	NA	24954	ENSRNOG00000029986	Insr	insulin receptor
Olr120	NA	293256	ENSRNOG00000031550	Olr120	olfactory receptor 120
Nmbr	NA	25264	NULL	Nmbr	neuromedin B receptor
Olr1368	NA	287082	NULL	Olr1368	olfactory receptor 1368
Ncoa2	NA	83724	ENSRNOG00000007975	Ncoa2	nuclear receptor coactivator 2
Olr493	NA	295758	ENSRNOG00000032730	Olr493	olfactory receptor 493
Olr1396	NA	405987	ENSRNOG00000032382	Olr1396	olfactory receptor 1396
Olr1374	NA	405333	NULL	Olr1374	olfactory receptor 1374
Olr756	NA	404803	ENSRNOG00000031977	Olr756	olfactory receptor 756
Tgfbr3	NA	29610	ENSRNOG00000002093	Tgfbr3	transforming growth factor, beta receptor III
Olr1057	NA	288866	ENSRNOG00000031687	Olr1057	olfactory receptor 1057
Klre1	NA	297645	ENSRNOG00000007961	Klre1	killer cell lectin-like receptor, family E, member 1
Acvr1b	NA	29381	ENSRNOG00000006934	Acvr1b	activin A receptor, type IB
Ace2	NA	302668	NULL	Ace2	angiotensin I converting enzyme (peptidyl-dipeptidase A) 2
Cnr1	NA	25248	ENSRNOG00000008223	Cnr1	cannabinoid receptor 1 (brain)
Olr839	NA	298734	ENSRNOG00000031259	Olr839	olfactory receptor 839
Pik3ap1	NA	294048	ENSRNOG00000013309	Pik3ap1	phosphoinositide-3-kinase adaptor protein 1
Vom2r5	NA	679691	ENSRNOG00000032365	Vom2r5	vomeronasal 2 receptor, 5
Olr588	NA	295822	ENSRNOG00000005793	Olr588	olfactory receptor 588
Olr473	NA	295744	ENSRNOG00000033395	Olr473	olfactory receptor 473
Olr1356	NA	302954	ENSRNOG00000039773	Olr1356	olfactory receptor 1356
V1rc5	NA	494243	ENSRNOG00000032743	V1rc5	vomeronasal 1 receptor, C5
V1rj4	NA	494290	ENSRNOG00000030886	V1rj4	vomeronasal 1 receptor, J4
Scarb2	NA	117106	ENSRNOG00000002225	Scarb2	scavenger receptor class B, member 2
Lphn3	NA	170641	ENSRNOG00000030149	Lphn3	latrophilin 3
Traf2	NA	311786	NULL	Traf2	Tnf receptor-associated factor 2
Paqr3	NA	305203	ENSRNOG00000002035	Paqr3	progestin and adipoQ receptor family member III
Sema3d	NA	246262	ENSRNOG00000007202	Sema3d	sema domain, immunoglobulin domain (Ig), short basic domain, secreted, (semaphorin) 3D
Olr262	NA	293400	ENSRNOG00000009748	Olr262	olfactory receptor 262
Olr1006	NA	288886	ENSRNOG00000032428	Olr1006	olfactory receptor 1006
Olr1365	NA	287081	ENSRNOG00000039763	Olr1365	olfactory receptor 1365
Olr128	NA	293263	ENSRNOG00000016052	Olr128	olfactory receptor 128
Olr775	NA	296028	ENSRNOG00000032681	Olr775	olfactory receptor 775
Epha7	NA	171287	ENSRNOG00000007030	Epha7	Eph receptor A7
Olr789	NA	296042	ENSRNOG00000033683	Olr789	olfactory receptor 789
Olr1389	NA	287240	ENSRNOG00000029488	Olr1389	olfactory receptor 1389
Olr178	NA	293325	ENSRNOG00000017331	Olr178	olfactory receptor 178
Olr200	NA	293340	ENSRNOG00000029155	Olr200	olfactory receptor 200
Olr1069	NA	362821	ENSRNOG00000033263	Olr1069	olfactory receptor 1069
Epha3	NA	29210	ENSRNOG00000030285	Epha3	Eph receptor A3
Kcnh2	NA	117018	ENSRNOG00000009872	Kcnh2	potassium voltage-gated channel, subfamily H (eag-related), member 2
Olr1084	NA	404958	ENSRNOG00000030739	Olr1084	olfactory receptor 1084
Htr1f	NA	60448	ENSRNOG00000000716	Htr1f	5-hydroxytryptamine (serotonin) receptor 1F
Epas1	NA	29452	ENSRNOG00000021318	Epas1	endothelial PAS domain protein 1
Olr1061	NA	288829	ENSRNOG00000032139	Olr1061	olfactory receptor 1061
Notch1	NA	25496	ENSRNOG00000019322	Notch1	Notch homolog 1, translocation-associated (Drosophila)
Htr5a	NA	25689	ENSRNOG00000007066	Htr5a	5-hydroxytryptamine (serotonin) receptor 5A
Olr488	NA	295754	ENSRNOG00000009764	Olr488	olfactory receptor 488
Olr1409	NA	287259	ENSRNOG00000030290	Olr1409	olfactory receptor 1409
Cfi	NA	79126	NULL	Cfi	complement factor I
Olr1076	NA	404961	NULL	Olr1076	olfactory receptor 1076
Marco	NA	367391	NULL	Marco	macrophage receptor with collagenous structure
Olr108	NA	293247	ENSRNOG00000015909	Olr108	olfactory receptor 108
Lbr	NA	89789	ENSRNOG00000003103	Lbr	lamin B receptor
Olr663	NA	295869	ENSRNOG00000029775	Olr663	olfactory receptor 663
Flt4	NA	114110	ENSRNOG00000002511	Flt4	fms-related tyrosine kinase 4
Olr654	NA	404829	NULL	Olr654	olfactory receptor 654
Sema6c	NA	29744	ENSRNOG00000021101	Sema6c	sema domain, transmembrane domain (TM), and cytoplasmic domain, (semaphorin) 6C
Bmpr1a	NA	81507	ENSRNOG00000010814	Bmpr1a	bone morphogenetic protein receptor, type IA
Il1f8	NA	362076	ENSRNOG00000043323	Il1f8	interleukin 1 family, member 8
Olr840	NA	298733	ENSRNOG00000030761	Olr840	olfactory receptor 840
Olr135	NA	405913	ENSRNOG00000043392	Olr135	olfactory receptor 135
Olr898	NA	288811	ENSRNOG00000029057	Olr898	olfactory receptor 898
Olr1016	NA	288858	ENSRNOG00000003347	Olr1016	olfactory receptor 1016
Chrm1	NA	25229	ENSRNOG00000018385	Chrm1	cholinergic receptor, muscarinic 1
Olr1370	NA	405334	NULL	Olr1370	olfactory receptor 1370
Gcgr	NA	24953	ENSRNOG00000036692	Gcgr	glucagon receptor
Olr1078	NA	299593	NULL	Olr1078	olfactory receptor 1078
Vom2r69	NA	289433	ENSRNOG00000040210	Vom2r69	vomeronasal 2 receptor, 69
Olr1072	NA	288822	ENSRNOG00000008460	Olr1072	olfactory receptor 1072
Grin3b	NA	170796	ENSRNOG00000012562	Grin3b	glutamate receptor, ionotropic, N-methyl-D-aspartate 3B
Olr89	NA	405012	NULL	Olr89	olfactory receptor 89
Olr1111	NA	300205	ENSRNOG00000031503	Olr1111	olfactory receptor 1111
Olr75	NA	365327	ENSRNOG00000030860	Olr75	olfactory receptor 75
molecular function----G-protein coupled receptor activity----GO:0004930
C=1951;O=95;E=64.53;R=1.47;rawP=5.71e-05;adjP=0.0027
Olr1070	NA	366816	NULL	Olr1070	olfactory receptor 1070
Oprk1	NA	29335	ENSRNOG00000007647	Oprk1	opioid receptor, kappa 1
Olr13	NA	293075	ENSRNOG00000032371	Olr13	olfactory receptor 13
Olr185	NA	293330	ENSRNOG00000017344	Olr185	olfactory receptor 185
Olr1380	NA	405148	ENSRNOG00000032842	Olr1380	olfactory receptor 1380
Olr1378	NA	287086	ENSRNOG00000030412	Olr1378	olfactory receptor 1378
Olr839	NA	298734	ENSRNOG00000031259	Olr839	olfactory receptor 839
Cnr1	NA	25248	ENSRNOG00000008223	Cnr1	cannabinoid receptor 1 (brain)
Olr927	NA	366799	ENSRNOG00000032507	Olr927	olfactory receptor 927
Olr1007	NA	288887	ENSRNOG00000029129	Olr1007	olfactory receptor 1007
Olr588	NA	295822	ENSRNOG00000005793	Olr588	olfactory receptor 588
Vom2r5	NA	679691	ENSRNOG00000032365	Vom2r5	vomeronasal 2 receptor, 5
Olr922	NA	404948	ENSRNOG00000030890	Olr922	olfactory receptor 922
Olr1356	NA	302954	ENSRNOG00000039773	Olr1356	olfactory receptor 1356
Olr473	NA	295744	ENSRNOG00000033395	Olr473	olfactory receptor 473
Olr53	NA	405378	ENSRNOG00000031110	Olr53	olfactory receptor 53
V1rj4	NA	494290	ENSRNOG00000030886	V1rj4	vomeronasal 1 receptor, J4
V1rc5	NA	494243	ENSRNOG00000032743	V1rc5	vomeronasal 1 receptor, C5
Olr1381	NA	363549	ENSRNOG00000030913	Olr1381	olfactory receptor 1381
Lphn3	NA	170641	ENSRNOG00000030149	Lphn3	latrophilin 3
Olr484	NA	295750	ENSRNOG00000009744	Olr484	olfactory receptor 484
Olr1513	NA	287513	ENSRNOG00000034227	Olr1513	olfactory receptor 1513
Olr262	NA	293400	ENSRNOG00000009748	Olr262	olfactory receptor 262
Olr434	NA	296694	ENSRNOG00000008003	Olr434	olfactory receptor 434
Olr1095	NA	299576	ENSRNOG00000031289	Olr1095	olfactory receptor 1095
Olr1006	NA	288886	ENSRNOG00000032428	Olr1006	olfactory receptor 1006
Olr1365	NA	287081	ENSRNOG00000039763	Olr1365	olfactory receptor 1365
Olr837	NA	405207	ENSRNOG00000033505	Olr837	olfactory receptor 837
Olr889	NA	288818	ENSRNOG00000033344	Olr889	olfactory receptor 889
Olr128	NA	293263	ENSRNOG00000016052	Olr128	olfactory receptor 128
Olr775	NA	296028	ENSRNOG00000032681	Olr775	olfactory receptor 775
Olr1382	NA	287093	ENSRNOG00000039747	Olr1382	olfactory receptor 1382
Olr408	NA	296672	ENSRNOG00000032323	Olr408	olfactory receptor 408
Olr789	NA	296042	ENSRNOG00000033683	Olr789	olfactory receptor 789
Olr1386	NA	287237	ENSRNOG00000028885	Olr1386	olfactory receptor 1386
Olr1065	NA	304633	ENSRNOG00000030970	Olr1065	olfactory receptor 1065
Ccr4	NA	171054	ENSRNOG00000010315	Ccr4	chemokine (C-C motif) receptor 4
Olr178	NA	293325	ENSRNOG00000017331	Olr178	olfactory receptor 178
Olr1389	NA	287240	ENSRNOG00000029488	Olr1389	olfactory receptor 1389
Olr1394	NA	405985	ENSRNOG00000031592	Olr1394	olfactory receptor 1394
Olr200	NA	293340	ENSRNOG00000029155	Olr200	olfactory receptor 200
S1pr4	NA	314649	ENSRNOG00000005370	S1pr4	sphingosine-1-phosphate receptor 4
Olr1069	NA	362821	ENSRNOG00000033263	Olr1069	olfactory receptor 1069
Olr1376	NA	287084	ENSRNOG00000031740	Olr1376	olfactory receptor 1376
Olr1063	NA	288828	ENSRNOG00000030311	Olr1063	olfactory receptor 1063
Olr1084	NA	404958	ENSRNOG00000030739	Olr1084	olfactory receptor 1084
Olr1061	NA	288829	ENSRNOG00000032139	Olr1061	olfactory receptor 1061
Htr1f	NA	60448	ENSRNOG00000000716	Htr1f	5-hydroxytryptamine (serotonin) receptor 1F
Vom2r68	NA	501881	ENSRNOG00000033073	Vom2r68	vomeronasal 2 receptor, 68
Htr5a	NA	25689	ENSRNOG00000007066	Htr5a	5-hydroxytryptamine (serotonin) receptor 5A
Olr1409	NA	287259	ENSRNOG00000030290	Olr1409	olfactory receptor 1409
Olr488	NA	295754	ENSRNOG00000009764	Olr488	olfactory receptor 488
Olr1407	NA	287262	ENSRNOG00000034280	Olr1407	olfactory receptor 1407
Olr1076	NA	404961	NULL	Olr1076	olfactory receptor 1076
Olr110	NA	405007	ENSRNOG00000015924	Olr110	olfactory receptor 110
Olr1392	NA	405984	ENSRNOG00000030741	Olr1392	olfactory receptor 1392
Olr987	NA	366810	ENSRNOG00000029629	Olr987	olfactory receptor 987
Olr108	NA	293247	ENSRNOG00000015909	Olr108	olfactory receptor 108
Grm6	NA	24419	ENSRNOG00000000233	Grm6	glutamate receptor, metabotropic 6
Olr663	NA	295869	ENSRNOG00000029775	Olr663	olfactory receptor 663
Olr1395	NA	405986	ENSRNOG00000031992	Olr1395	olfactory receptor 1395
Olr654	NA	404829	NULL	Olr654	olfactory receptor 654
Olr67	NA	365324	NULL	Olr67	olfactory receptor 67
Olr309	NA	293607	ENSRNOG00000029539	Olr309	olfactory receptor 309
Olr707	NA	405953	ENSRNOG00000030980	Olr707	olfactory receptor 707
Olr154	NA	365333	ENSRNOG00000017218	Olr154	olfactory receptor 154
Olr1096	NA	302027	ENSRNOG00000014386	Olr1096	olfactory receptor 1096
Olr1562	NA	288185	ENSRNOG00000039685	Olr1562	olfactory receptor 1562
Olr840	NA	298733	ENSRNOG00000030761	Olr840	olfactory receptor 840
Olr1410	NA	405062	ENSRNOG00000032864	Olr1410	olfactory receptor 1410
Olr135	NA	405913	ENSRNOG00000043392	Olr135	olfactory receptor 135
Olr898	NA	288811	ENSRNOG00000029057	Olr898	olfactory receptor 898
Olr1016	NA	288858	ENSRNOG00000003347	Olr1016	olfactory receptor 1016
Chrm1	NA	25229	ENSRNOG00000018385	Chrm1	cholinergic receptor, muscarinic 1
Olr305	NA	293603	ENSRNOG00000029857	Olr305	olfactory receptor 305
Vom2r77	NA	690227	NULL	Vom2r77	vomeronasal 2 receptor, 77
Olr1370	NA	405334	NULL	Olr1370	olfactory receptor 1370
Gcgr	NA	24953	ENSRNOG00000036692	Gcgr	glucagon receptor
Olr1020	NA	288854	ENSRNOG00000030737	Olr1020	olfactory receptor 1020
Olr1078	NA	299593	NULL	Olr1078	olfactory receptor 1078
Vom2r69	NA	289433	ENSRNOG00000040210	Vom2r69	vomeronasal 2 receptor, 69
Olr1072	NA	288822	ENSRNOG00000008460	Olr1072	olfactory receptor 1072
Olr1366	NA	405335	NULL	Olr1366	olfactory receptor 1366
Gnrhr	NA	81668	ENSRNOG00000002011	Gnrhr	gonadotropin releasing hormone receptor
Olr120	NA	293256	ENSRNOG00000031550	Olr120	olfactory receptor 120
Nmbr	NA	25264	NULL	Nmbr	neuromedin B receptor
Olr1368	NA	287082	NULL	Olr1368	olfactory receptor 1368
Olr493	NA	295758	ENSRNOG00000032730	Olr493	olfactory receptor 493
Olr89	NA	405012	NULL	Olr89	olfactory receptor 89
Olr1396	NA	405987	ENSRNOG00000032382	Olr1396	olfactory receptor 1396
Olr1374	NA	405333	NULL	Olr1374	olfactory receptor 1374
Olr756	NA	404803	ENSRNOG00000031977	Olr756	olfactory receptor 756
Olr1111	NA	300205	ENSRNOG00000031503	Olr1111	olfactory receptor 1111
Olr75	NA	365327	ENSRNOG00000030860	Olr75	olfactory receptor 75
Olr1057	NA	288866	ENSRNOG00000031687	Olr1057	olfactory receptor 1057
biological process----cell surface receptor linked signal transduction----GO:0007166
C=2845;O=131;E=97.20;R=1.35;rawP=9.07e-05;adjP=0.0085
Olr1070	NA	366816	NULL	Olr1070	olfactory receptor 1070
Ppbp	NA	246358	ENSRNOG00000002829	Ppbp	pro-platelet basic protein (chemokine (C-X-C motif) ligand 7)
Oprk1	NA	29335	ENSRNOG00000007647	Oprk1	opioid receptor, kappa 1
Olr13	NA	293075	ENSRNOG00000032371	Olr13	olfactory receptor 13
Olr185	NA	293330	ENSRNOG00000017344	Olr185	olfactory receptor 185
Olr1380	NA	405148	ENSRNOG00000032842	Olr1380	olfactory receptor 1380
Il12b	NA	64546	ENSRNOG00000004380	Il12b	interleukin 12b
Olr1378	NA	287086	ENSRNOG00000030412	Olr1378	olfactory receptor 1378
Cdk5	NA	140908	ENSRNOG00000008017	Cdk5	cyclin-dependent kinase 5
Olr927	NA	366799	ENSRNOG00000032507	Olr927	olfactory receptor 927
Olr1007	NA	288887	ENSRNOG00000029129	Olr1007	olfactory receptor 1007
Cfd	NA	54249	ENSRNOG00000033564	Cfd	complement factor D (adipsin)
Adrbk2	NA	25372	NULL	Adrbk2	adrenergic, beta, receptor kinase 2
Olr922	NA	404948	ENSRNOG00000030890	Olr922	olfactory receptor 922
Olr53	NA	405378	ENSRNOG00000031110	Olr53	olfactory receptor 53
Olr1381	NA	363549	ENSRNOG00000030913	Olr1381	olfactory receptor 1381
Olr484	NA	295750	ENSRNOG00000009744	Olr484	olfactory receptor 484
Olr1513	NA	287513	ENSRNOG00000034227	Olr1513	olfactory receptor 1513
Olr434	NA	296694	ENSRNOG00000008003	Olr434	olfactory receptor 434
Olr1095	NA	299576	ENSRNOG00000031289	Olr1095	olfactory receptor 1095
Olr837	NA	405207	ENSRNOG00000033505	Olr837	olfactory receptor 837
[truncated: 496 more rows]

## Sheet: GO terms with hypomethylation
Up-regulated Gos by GO analysis
The results for each enriched GO category are listed in this table. For each GO category, the first row lists its sub-root (biological process, molecular function, or cellular component), category name, and corresponding GO ID. The second row lists number of reference genes in the category (C), number of genes in the gene set and also in the category (O), expected number in the category (E), Rati…
cellular component----MHC class II protein complex----GO:0042613
C=11;O=6;E=0.54;R=11.07;rawP=5.24e-06;adjP=0.0005
RT1-DOa	NA	24984	ENSRNOG00000026762	RT1-DOa	RT1 class II, locus DOa
RT1-Da	NA	294269	ENSRNOG00000032844	RT1-Da	RT1 class II, locus Da
RT1-DMb	NA	294273	ENSRNOG00000027144	RT1-DMb	RT1 class II, locus DMb
RT1-DMa	NA	294274	ENSRNOG00000000460	RT1-DMa	RT1 class II, locus DMa
RT1-DOb	NA	365542	ENSRNOG00000000454	RT1-DOb	RT1 class II, locus DOb
RT1-Ba	NA	309621	ENSRNOG00000000451	RT1-Ba	RT1 class II, locus Ba
biological process----antigen processing and presentation of exogenous peptide antigen----GO:0002478
C=19;O=8;E=0.88;R=9.11;rawP=9.57e-07;adjP=8.06e-05
RT1-DMb	NA	294273	ENSRNOG00000027144	RT1-DMb	RT1 class II, locus DMb
RT1-Ba	NA	309621	ENSRNOG00000000451	RT1-Ba	RT1 class II, locus Ba
Tap2	NA	24812	ENSRNOG00000000455	Tap2	transporter 2, ATP-binding cassette, sub-family B (MDR/TAP)
RT1-DOa	NA	24984	ENSRNOG00000026762	RT1-DOa	RT1 class II, locus DOa
RT1-M3-1	NA	24747	ENSRNOG00000000763	RT1-M3-1	RT1 class Ib, locus M3, gene 1
RT1-Da	NA	294269	ENSRNOG00000032844	RT1-Da	RT1 class II, locus Da
RT1-DMa	NA	294274	ENSRNOG00000000460	RT1-DMa	RT1 class II, locus DMa
Tapbp	NA	25217	ENSRNOG00000029500	Tapbp	TAP binding protein
cellular component----MHC protein complex----GO:0042611
C=64;O=26;E=3.15;R=8.24;rawP=6.59e-18;adjP=1.73e-15
RT1-CE4	NA	414783	ENSRNOG00000039744	RT1-CE4	RT1 class I, locus CE4
RT1-M1-4	NA	294213	ENSRNOG00000027873	RT1-M1-4	RT1 class I, locus M1, gene 4
RT1-A3	NA	309627	ENSRNOG00000042672	RT1-A3	RT1 class I, locus A3
RT1-M10-1	NA	414787	ENSRNOG00000033362	RT1-M10-1	RT1 class I, locus M10, gene 1
RT1-DMb	NA	294273	ENSRNOG00000027144	RT1-DMb	RT1 class II, locus DMb
RT1-Ba	NA	309621	ENSRNOG00000000451	RT1-Ba	RT1 class II, locus Ba
RT1-CE14	NA	414270	NULL	RT1-CE14	RT1 class I, locus CE14
RT1-M6-1	NA	414785	ENSRNOG00000022107	RT1-M6-1	RT1 class I, locus M6, gene 1
RT1-CE7	NA	368153	ENSRNOG00000031090	RT1-CE7	RT1 class I, locus CE7
RT1-CE2	NA	414779	ENSRNOG00000029579	RT1-CE2	RT1 class I, locus CE2
RT1-Da	NA	294269	ENSRNOG00000032844	RT1-Da	RT1 class II, locus Da
Rt1.aa	NA	100188935	NULL	Rt1.aa	MHC class I RT1.Aa alpha-chain
RT1-T18	NA	406194	ENSRNOG00000030666	RT1-T18	RT1 class Ib, locus T18
RT1-M1-2	NA	414786	ENSRNOG00000031065	RT1-M1-2	RT1 class I, locus M1, gene 2
RT1-S2	NA	24994	ENSRNOG00000029001	RT1-S2	RT1 class Ib, locus S2
RT1-T24-1	NA	361787	ENSRNOG00000032596	RT1-T24-1	RT1 class I, locus T24, gene 1
RT1-CE15	NA	414789	NULL	RT1-CE15	RT1 class I, locus CE15
RT1-M6-2	NA	365527	ENSRNOG00000040052	RT1-M6-2	RT1 class I, locus M6, gene 2
RT1-CE3	NA	414793	ENSRNOG00000031607	RT1-CE3	RT1 class I, locus CE3
RT1-DOb	NA	365542	ENSRNOG00000000454	RT1-DOb	RT1 class II, locus DOb
RT1-DOa	NA	24984	ENSRNOG00000026762	RT1-DOa	RT1 class II, locus DOa
RT1-M3-1	NA	24747	ENSRNOG00000000763	RT1-M3-1	RT1 class Ib, locus M3, gene 1
RT1-N3	NA	24750	ENSRNOG00000000795	RT1-N3	RT1 class Ib, locus N3
RT1-DMa	NA	294274	ENSRNOG00000000460	RT1-DMa	RT1 class II, locus DMa
RT1-S3	NA	294228	ENSRNOG00000000777	RT1-S3	RT1 class Ib, locus S3
RT1-CE10	NA	414792	ENSRNOG00000030251	RT1-CE10	RT1 class I, locus CE10
biological process----antigen processing and presentation of exogenous antigen----GO:0019884
C=24;O=9;E=1.11;R=8.11;rawP=6.36e-07;adjP=5.99e-05
RT1-DMb	NA	294273	ENSRNOG00000027144	RT1-DMb	RT1 class II, locus DMb
Psme1	NA	29630	ENSRNOG00000019041	Psme1	proteasome (prosome, macropain) activator subunit 1
RT1-Ba	NA	309621	ENSRNOG00000000451	RT1-Ba	RT1 class II, locus Ba
Tap2	NA	24812	ENSRNOG00000000455	Tap2	transporter 2, ATP-binding cassette, sub-family B (MDR/TAP)
RT1-DOa	NA	24984	ENSRNOG00000026762	RT1-DOa	RT1 class II, locus DOa
RT1-M3-1	NA	24747	ENSRNOG00000000763	RT1-M3-1	RT1 class Ib, locus M3, gene 1
RT1-Da	NA	294269	ENSRNOG00000032844	RT1-Da	RT1 class II, locus Da
RT1-DMa	NA	294274	ENSRNOG00000000460	RT1-DMa	RT1 class II, locus DMa
Tapbp	NA	25217	ENSRNOG00000029500	Tapbp	TAP binding protein
cellular component----MHC class I protein complex----GO:0042612
C=53;O=20;E=2.61;R=7.66;rawP=2.38e-13;adjP=3.12e-11
RT1-CE4	NA	414783	ENSRNOG00000039744	RT1-CE4	RT1 class I, locus CE4
RT1-M1-4	NA	294213	ENSRNOG00000027873	RT1-M1-4	RT1 class I, locus M1, gene 4
RT1-A3	NA	309627	ENSRNOG00000042672	RT1-A3	RT1 class I, locus A3
RT1-M10-1	NA	414787	ENSRNOG00000033362	RT1-M10-1	RT1 class I, locus M10, gene 1
RT1-M6-1	NA	414785	ENSRNOG00000022107	RT1-M6-1	RT1 class I, locus M6, gene 1
RT1-CE14	NA	414270	NULL	RT1-CE14	RT1 class I, locus CE14
RT1-CE7	NA	368153	ENSRNOG00000031090	RT1-CE7	RT1 class I, locus CE7
RT1-CE2	NA	414779	ENSRNOG00000029579	RT1-CE2	RT1 class I, locus CE2
Rt1.aa	NA	100188935	NULL	Rt1.aa	MHC class I RT1.Aa alpha-chain
RT1-T18	NA	406194	ENSRNOG00000030666	RT1-T18	RT1 class Ib, locus T18
RT1-M1-2	NA	414786	ENSRNOG00000031065	RT1-M1-2	RT1 class I, locus M1, gene 2
RT1-S2	NA	24994	ENSRNOG00000029001	RT1-S2	RT1 class Ib, locus S2
RT1-T24-1	NA	361787	ENSRNOG00000032596	RT1-T24-1	RT1 class I, locus T24, gene 1
RT1-CE15	NA	414789	NULL	RT1-CE15	RT1 class I, locus CE15
RT1-M6-2	NA	365527	ENSRNOG00000040052	RT1-M6-2	RT1 class I, locus M6, gene 2
RT1-CE3	NA	414793	ENSRNOG00000031607	RT1-CE3	RT1 class I, locus CE3
RT1-M3-1	NA	24747	ENSRNOG00000000763	RT1-M3-1	RT1 class Ib, locus M3, gene 1
RT1-N3	NA	24750	ENSRNOG00000000795	RT1-N3	RT1 class Ib, locus N3
RT1-S3	NA	294228	ENSRNOG00000000777	RT1-S3	RT1 class Ib, locus S3
RT1-CE10	NA	414792	ENSRNOG00000030251	RT1-CE10	RT1 class I, locus CE10
biological process----antigen processing and presentation of peptide or polysaccharide antigen via MHC class II----GO:0002504
C=17;O=6;E=0.79;R=7.64;rawP=7.60e-05;adjP=0.0058
RT1-DOa	NA	24984	ENSRNOG00000026762	RT1-DOa	RT1 class II, locus DOa
RT1-Da	NA	294269	ENSRNOG00000032844	RT1-Da	RT1 class II, locus Da
RT1-DMb	NA	294273	ENSRNOG00000027144	RT1-DMb	RT1 class II, locus DMb
RT1-DMa	NA	294274	ENSRNOG00000000460	RT1-DMa	RT1 class II, locus DMa
RT1-DOb	NA	365542	ENSRNOG00000000454	RT1-DOb	RT1 class II, locus DOb
RT1-Ba	NA	309621	ENSRNOG00000000451	RT1-Ba	RT1 class II, locus Ba
biological process----antigen processing and presentation of peptide antigen----GO:0048002
C=43;O=15;E=1.99;R=7.55;rawP=3.61e-10;adjP=1.16e-07
RT1-S2	NA	24994	ENSRNOG00000029001	RT1-S2	RT1 class Ib, locus S2
RT1-CE4	NA	414783	ENSRNOG00000039744	RT1-CE4	RT1 class I, locus CE4
RT1-CE15	NA	414789	NULL	RT1-CE15	RT1 class I, locus CE15
RT1-A3	NA	309627	ENSRNOG00000042672	RT1-A3	RT1 class I, locus A3
RT1-DMb	NA	294273	ENSRNOG00000027144	RT1-DMb	RT1 class II, locus DMb
RT1-CE3	NA	414793	ENSRNOG00000031607	RT1-CE3	RT1 class I, locus CE3
RT1-Ba	NA	309621	ENSRNOG00000000451	RT1-Ba	RT1 class II, locus Ba
Tap2	NA	24812	ENSRNOG00000000455	Tap2	transporter 2, ATP-binding cassette, sub-family B (MDR/TAP)
RT1-DOa	NA	24984	ENSRNOG00000026762	RT1-DOa	RT1 class II, locus DOa
RT1-M3-1	NA	24747	ENSRNOG00000000763	RT1-M3-1	RT1 class Ib, locus M3, gene 1
RT1-CE2	NA	414779	ENSRNOG00000029579	RT1-CE2	RT1 class I, locus CE2
RT1-Da	NA	294269	ENSRNOG00000032844	RT1-Da	RT1 class II, locus Da
Rt1.aa	NA	100188935	NULL	Rt1.aa	MHC class I RT1.Aa alpha-chain
RT1-DMa	NA	294274	ENSRNOG00000000460	RT1-DMa	RT1 class II, locus DMa
Tapbp	NA	25217	ENSRNOG00000029500	Tapbp	TAP binding protein
biological process----antigen processing and presentation of peptide antigen via MHC class I----GO:0002474
C=28;O=9;E=1.29;R=6.95;rawP=2.85e-06;adjP=0.0002
RT1-S2	NA	24994	ENSRNOG00000029001	RT1-S2	RT1 class Ib, locus S2
RT1-CE4	NA	414783	ENSRNOG00000039744	RT1-CE4	RT1 class I, locus CE4
RT1-CE15	NA	414789	NULL	RT1-CE15	RT1 class I, locus CE15
RT1-A3	NA	309627	ENSRNOG00000042672	RT1-A3	RT1 class I, locus A3
RT1-CE3	NA	414793	ENSRNOG00000031607	RT1-CE3	RT1 class I, locus CE3
Tap2	NA	24812	ENSRNOG00000000455	Tap2	transporter 2, ATP-binding cassette, sub-family B (MDR/TAP)
RT1-CE2	NA	414779	ENSRNOG00000029579	RT1-CE2	RT1 class I, locus CE2
Rt1.aa	NA	100188935	NULL	Rt1.aa	MHC class I RT1.Aa alpha-chain
Tapbp	NA	25217	ENSRNOG00000029500	Tapbp	TAP binding protein
biological process----antigen processing and presentation----GO:0019882
C=97;O=30;E=4.48;R=6.69;rawP=2.39e-17;adjP=3.83e-14
RT1-CE4	NA	414783	ENSRNOG00000039744	RT1-CE4	RT1 class I, locus CE4
RT1-M1-4	NA	294213	ENSRNOG00000027873	RT1-M1-4	RT1 class I, locus M1, gene 4
RT1-A3	NA	309627	ENSRNOG00000042672	RT1-A3	RT1 class I, locus A3
RT1-M10-1	NA	414787	ENSRNOG00000033362	RT1-M10-1	RT1 class I, locus M10, gene 1
RT1-DMb	NA	294273	ENSRNOG00000027144	RT1-DMb	RT1 class II, locus DMb
Psme1	NA	29630	ENSRNOG00000019041	Psme1	proteasome (prosome, macropain) activator subunit 1
RT1-Ba	NA	309621	ENSRNOG00000000451	RT1-Ba	RT1 class II, locus Ba
Tap2	NA	24812	ENSRNOG00000000455	Tap2	transporter 2, ATP-binding cassette, sub-family B (MDR/TAP)
RT1-CE14	NA	414270	NULL	RT1-CE14	RT1 class I, locus CE14
RT1-M6-1	NA	414785	ENSRNOG00000022107	RT1-M6-1	RT1 class I, locus M6, gene 1
RT1-CE7	NA	368153	ENSRNOG00000031090	RT1-CE7	RT1 class I, locus CE7
Psmb8	NA	24968	ENSRNOG00000000456	Psmb8	proteasome (prosome, macropain) subunit, beta type 8 (large multifunctional peptidase 7)
RT1-CE2	NA	414779	ENSRNOG00000029579	RT1-CE2	RT1 class I, locus CE2
RT1-Da	NA	294269	ENSRNOG00000032844	RT1-Da	RT1 class II, locus Da
Rt1.aa	NA	100188935	NULL	Rt1.aa	MHC class I RT1.Aa alpha-chain
RT1-T18	NA	406194	ENSRNOG00000030666	RT1-T18	RT1 class Ib, locus T18
RT1-M1-2	NA	414786	ENSRNOG00000031065	RT1-M1-2	RT1 class I, locus M1, gene 2
RT1-S2	NA	24994	ENSRNOG00000029001	RT1-S2	RT1 class Ib, locus S2
RT1-T24-1	NA	361787	ENSRNOG00000032596	RT1-T24-1	RT1 class I, locus T24, gene 1
RT1-CE15	NA	414789	NULL	RT1-CE15	RT1 class I, locus CE15
RT1-M6-2	NA	365527	ENSRNOG00000040052	RT1-M6-2	RT1 class I, locus M6, gene 2
RT1-CE3	NA	414793	ENSRNOG00000031607	RT1-CE3	RT1 class I, locus CE3
RT1-DOb	NA	365542	ENSRNOG00000000454	RT1-DOb	RT1 class II, locus DOb
RT1-DOa	NA	24984	ENSRNOG00000026762	RT1-DOa	RT1 class II, locus DOa
RT1-M3-1	NA	24747	ENSRNOG00000000763	RT1-M3-1	RT1 class Ib, locus M3, gene 1
RT1-N3	NA	24750	ENSRNOG00000000795	RT1-N3	RT1 class Ib, locus N3
RT1-DMa	NA	294274	ENSRNOG00000000460	RT1-DMa	RT1 class II, locus DMa
RT1-S3	NA	294228	ENSRNOG00000000777	RT1-S3	RT1 class Ib, locus S3
Tapbp	NA	25217	ENSRNOG00000029500	Tapbp	TAP binding protein
RT1-CE10	NA	414792	ENSRNOG00000030251	RT1-CE10	RT1 class I, locus CE10
biological process----immune response----GO:0006955
C=528;O=61;E=24.40;R=2.50;rawP=2.81e-11;adjP=1.50e-08
Cd70	NA	301132	NULL	Cd70	Cd70 molecule
Jak3	NA	25326	ENSRNOG00000018669	Jak3	Janus kinase 3
RT1-A3	NA	309627	ENSRNOG00000042672	RT1-A3	RT1 class I, locus A3
RT1-M10-1	NA	414787	ENSRNOG00000033362	RT1-M10-1	RT1 class I, locus M10, gene 1
C4-2	NA	406161	ENSRNOG00000030729	C4-2	complement component 4, gene 2
Cxcl11	NA	305236	ENSRNOG00000022298	Cxcl11	chemokine (C-X-C motif) ligand 11
RT1-CE14	NA	414270	NULL	RT1-CE14	RT1 class I, locus CE14
RT1-M6-1	NA	414785	ENSRNOG00000022107	RT1-M6-1	RT1 class I, locus M6, gene 1
RT1-CE7	NA	368153	ENSRNOG00000031090	RT1-CE7	RT1 class I, locus CE7
Cxcl6	NA	60665	ENSRNOG00000002843	Cxcl6	chemokine (C-X-C motif) ligand 6 (granulocyte chemotactic protein 2)
Msh2	NA	81709	ENSRNOG00000015796	Msh2	mutS homolog 2 (E. coli)
Btnl8	NA	406160	ENSRNOG00000029340	Btnl8	butyrophilin-like 8
RT1-CE2	NA	414779	ENSRNOG00000029579	RT1-CE2	RT1 class I, locus CE2
RT1-Da	NA	294269	ENSRNOG00000032844	RT1-Da	RT1 class II, locus Da
Rt1.aa	NA	100188935	NULL	Rt1.aa	MHC class I RT1.Aa alpha-chain
RT1-T18	NA	406194	ENSRNOG00000030666	RT1-T18	RT1 class Ib, locus T18
Gpsm3	NA	406163	ENSRNOG00000000441	Gpsm3	G-protein signaling modulator 3 (AGS3-like, C. elegans)
RT1-M1-2	NA	414786	ENSRNOG00000031065	RT1-M1-2	RT1 class I, locus M1, gene 2
Ereg	NA	59325	ENSRNOG00000002771	Ereg	epiregulin
C1qb	NA	29687	ENSRNOG00000012749	C1qb	complement component 1, q subcomponent, B chain
RT1-S2	NA	24994	ENSRNOG00000029001	RT1-S2	RT1 class Ib, locus S2
Mif	NA	81683	ENSRNOG00000006589	Mif	macrophage migration inhibitory factor
Hspa1a	NA	24472	NULL	Hspa1a	heat shock 70kD protein 1A
RT1-CE15	NA	414789	NULL	RT1-CE15	RT1 class I, locus CE15
RT1-M6-2	NA	365527	ENSRNOG00000040052	RT1-M6-2	RT1 class I, locus M6, gene 2
RT1-CE3	NA	414793	ENSRNOG00000031607	RT1-CE3	RT1 class I, locus CE3
RT1-DOb	NA	365542	ENSRNOG00000000454	RT1-DOb	RT1 class II, locus DOb
Ubash3a	NA	309666	ENSRNOG00000001167	Ubash3a	ubiquitin associated and SH3 domain containing, A
Ccl9	NA	360579	ENSRNOG00000028548	Ccl9	chemokine (C-C motif) ligand 9
RT1-DOa	NA	24984	ENSRNOG00000026762	RT1-DOa	RT1 class II, locus DOa
Sectm1b	NA	287884	ENSRNOG00000036673	Sectm1b	secreted and transmembrane 1B
RT1-M3-1	NA	24747	ENSRNOG00000000763	RT1-M3-1	RT1 class Ib, locus M3, gene 1
Faim3	NA	548326	ENSRNOG00000004441	Faim3	Fas apoptotic inhibitory molecule 3
Cfb	NA	294257	ENSRNOG00000000419	Cfb	complement factor B
Lst1	NA	64569	ENSRNOG00000000855	Lst1	leukocyte specific transcript 1
Lta	NA	25008	ENSRNOG00000000838	Lta	lymphotoxin alpha (TNF superfamily, member 1)
RT1-M1-4	NA	294213	ENSRNOG00000027873	RT1-M1-4	RT1 class I, locus M1, gene 4
Ltb	NA	361795	ENSRNOG00000000836	Ltb	lymphotoxin beta (TNF superfamily, member 3)
RT1-CE4	NA	414783	ENSRNOG00000039744	RT1-CE4	RT1 class I, locus CE4
RT1-DMb	NA	294273	ENSRNOG00000027144	RT1-DMb	RT1 class II, locus DMb
RT1-Ba	NA	309621	ENSRNOG00000000451	RT1-Ba	RT1 class II, locus Ba
Tap2	NA	24812	ENSRNOG00000000455	Tap2	transporter 2, ATP-binding cassette, sub-family B (MDR/TAP)
Tnf	NA	24835	ENSRNOG00000000837	Tnf	tumor necrosis factor (TNF superfamily, member 2)
Tlr3	NA	364594	ENSRNOG00000021726	Tlr3	toll-like receptor 3
Sit1	NA	500449	ENSRNOG00000021546	Sit1	signaling threshold regulating transmembrane adaptor 1
Psmb8	NA	24968	ENSRNOG00000000456	Psmb8	proteasome (prosome, macropain) subunit, beta type 8 (large multifunctional peptidase 7)
Socs5	NA	500616	ENSRNOG00000028504	Socs5	suppressor of cytokine signaling 5
Abcc9	NA	25560	NULL	Abcc9	ATP-binding cassette, sub-family C (CFTR/MRP), member 9
C2	NA	24231	ENSRNOG00000000419	C2	complement component 2
Map3k7	NA	313121	ENSRNOG00000005724	Map3k7	mitogen activated protein kinase kinase kinase 7
Il22ra2	NA	444986	ENSRNOG00000012259	Il22ra2	interleukin 22 receptor, alpha 2
Aire	NA	294328	ENSRNOG00000001213	Aire	autoimmune regulator
RT1-T24-1	NA	361787	ENSRNOG00000032596	RT1-T24-1	RT1 class I, locus T24, gene 1
Bmi1	NA	307151	ENSRNOG00000016585	Bmi1	Bmi1 polycomb ring finger oncogene
Ppp3cb	NA	24675	ENSRNOG00000007757	Ppp3cb	protein phosphatase 3, catalytic subunit, beta isoform
Atp6v1h	NA	297797	ENSRNOG00000030862	Atp6v1h	ATPase, H+ transporting, lysosomal V1 subunit H
RT1-N3	NA	24750	ENSRNOG00000000795	RT1-N3	RT1 class Ib, locus N3
RT1-DMa	NA	294274	ENSRNOG00000000460	RT1-DMa	RT1 class II, locus DMa
RT1-S3	NA	294228	ENSRNOG00000000777	RT1-S3	RT1 class Ib, locus S3
Cxcl10	NA	245920	ENSRNOG00000022256	Cxcl10	chemokine (C-X-C motif) ligand 10
RT1-CE10	NA	414792	ENSRNOG00000030251	RT1-CE10	RT1 class I, locus CE10
biological process----immune system process----GO:0002376
C=868;O=82;E=40.12;R=2.04;rawP=3.12e-10;adjP=1.16e-07
Sstr1	NA	25033	NULL	Sstr1	somatostatin receptor 1
RT1-M10-1	NA	414787	ENSRNOG00000033362	RT1-M10-1	RT1 class I, locus M10, gene 1
C4-2	NA	406161	ENSRNOG00000030729	C4-2	complement component 4, gene 2
RT1-M6-1	NA	414785	ENSRNOG00000022107	RT1-M6-1	RT1 class I, locus M6, gene 1
RT1-CE7	NA	368153	ENSRNOG00000031090	RT1-CE7	RT1 class I, locus CE7
Cxcl6	NA	60665	ENSRNOG00000002843	Cxcl6	chemokine (C-X-C motif) ligand 6 (granulocyte chemotactic protein 2)
Msh2	NA	81709	ENSRNOG00000015796	Msh2	mutS homolog 2 (E. coli)
RT1-Da	NA	294269	ENSRNOG00000032844	RT1-Da	RT1 class II, locus Da
RT1-M1-2	NA	414786	ENSRNOG00000031065	RT1-M1-2	RT1 class I, locus M1, gene 2
Ereg	NA	59325	ENSRNOG00000002771	Ereg	epiregulin
C1qb	NA	29687	ENSRNOG00000012749	C1qb	complement component 1, q subcomponent, B chain
Mif	NA	81683	ENSRNOG00000006589	Mif	macrophage migration inhibitory factor
RT1-CE15	NA	414789	NULL	RT1-CE15	RT1 class I, locus CE15
RT1-M6-2	NA	365527	ENSRNOG00000040052	RT1-M6-2	RT1 class I, locus M6, gene 2
Pknox1	NA	294322	ENSRNOG00000001184	Pknox1	PBX/knotted 1 homeobox 1
RT1-CE3	NA	414793	ENSRNOG00000031607	RT1-CE3	RT1 class I, locus CE3
Ccl9	NA	360579	ENSRNOG00000028548	Ccl9	chemokine (C-C motif) ligand 9
RT1-DOa	NA	24984	ENSRNOG00000026762	RT1-DOa	RT1 class II, locus DOa
Sectm1b	NA	287884	ENSRNOG00000036673	Sectm1b	secreted and transmembrane 1B
Faim3	NA	548326	ENSRNOG00000004441	Faim3	Fas apoptotic inhibitory molecule 3
Cfb	NA	294257	ENSRNOG00000000419	Cfb	complement factor B
Lta	NA	25008	ENSRNOG00000000838	Lta	lymphotoxin alpha (TNF superfamily, member 1)
RT1-CE4	NA	414783	ENSRNOG00000039744	RT1-CE4	RT1 class I, locus CE4
Ltb	NA	361795	ENSRNOG00000000836	Ltb	lymphotoxin beta (TNF superfamily, member 3)
Elane	NA	299606	ENSRNOG00000033685	Elane	elastase, neutrophil expressed
RT1-DMb	NA	294273	ENSRNOG00000027144	RT1-DMb	RT1 class II, locus DMb
Epo	NA	24335	ENSRNOG00000001412	Epo	erythropoietin
RT1-Ba	NA	309621	ENSRNOG00000000451	RT1-Ba	RT1 class II, locus Ba
Chd7	NA	312974	ENSRNOG00000006689	Chd7	chromodomain helicase DNA binding protein 7
Tap2	NA	24812	ENSRNOG00000000455	Tap2	transporter 2, ATP-binding cassette, sub-family B (MDR/TAP)
Adk	NA	25368	ENSRNOG00000012325	Adk	adenosine kinase
Tnf	NA	24835	ENSRNOG00000000837	Tnf	tumor necrosis factor (TNF superfamily, member 2)
Cdkn1a	NA	114851	ENSRNOG00000000521	Cdkn1a	cyclin-dependent kinase inhibitor 1A
Tlr3	NA	364594	ENSRNOG00000021726	Tlr3	toll-like receptor 3
Zfp36	NA	79426	ENSRNOG00000019673	Zfp36	zinc finger protein 36
C2	NA	24231	ENSRNOG00000000419	C2	complement component 2
Map3k7	NA	313121	ENSRNOG00000005724	Map3k7	mitogen activated protein kinase kinase kinase 7
Ppp3cb	NA	24675	ENSRNOG00000007757	Ppp3cb	protein phosphatase 3, catalytic subunit, beta isoform
Casp3	NA	25402	ENSRNOG00000010475	Casp3	caspase 3
Atp6v1h	NA	297797	ENSRNOG00000030862	Atp6v1h	ATPase, H+ transporting, lysosomal V1 subunit H
RT1-DMa	NA	294274	ENSRNOG00000000460	RT1-DMa	RT1 class II, locus DMa
Zbtb32	NA	688845	ENSRNOG00000042465	Zbtb32	zinc finger and BTB domain containing 32
Adora2a	NA	25369	ENSRNOG00000001302	Adora2a	adenosine A2a receptor
Cd70	NA	301132	NULL	Cd70	Cd70 molecule
Jak3	NA	25326	ENSRNOG00000018669	Jak3	Janus kinase 3
RT1-A3	NA	309627	ENSRNOG00000042672	RT1-A3	RT1 class I, locus A3
Cxcl11	NA	305236	ENSRNOG00000022298	Cxcl11	chemokine (C-X-C motif) ligand 11
RT1-CE14	NA	414270	NULL	RT1-CE14	RT1 class I, locus CE14
Itgb2	NA	309684	ENSRNOG00000001224	Itgb2	integrin beta 2
Btnl8	NA	406160	ENSRNOG00000029340	Btnl8	butyrophilin-like 8
RT1-CE2	NA	414779	ENSRNOG00000029579	RT1-CE2	RT1 class I, locus CE2
Rt1.aa	NA	100188935	NULL	Rt1.aa	MHC class I RT1.Aa alpha-chain
RT1-T18	NA	406194	ENSRNOG00000030666	RT1-T18	RT1 class Ib, locus T18
Gpsm3	NA	406163	ENSRNOG00000000441	Gpsm3	G-protein signaling modulator 3 (AGS3-like, C. elegans)
RT1-S2	NA	24994	ENSRNOG00000029001	RT1-S2	RT1 class Ib, locus S2
Hspa1a	NA	24472	NULL	Hspa1a	heat shock 70kD protein 1A
RT1-DOb	NA	365542	ENSRNOG00000000454	RT1-DOb	RT1 class II, locus DOb
Barx1	NA	364680	ENSRNOG00000016915	Barx1	BARX homeobox 1
Ubash3a	NA	309666	ENSRNOG00000001167	Ubash3a	ubiquitin associated and SH3 domain containing, A
Aif1	NA	29427	ENSRNOG00000000853	Aif1	allograft inflammatory factor 1
RT1-M3-1	NA	24747	ENSRNOG00000000763	RT1-M3-1	RT1 class Ib, locus M3, gene 1
Lst1	NA	64569	ENSRNOG00000000855	Lst1	leukocyte specific transcript 1
Hmgb1	NA	25459	NULL	Hmgb1	high mobility group box 1
Trim10	NA	294210	ENSRNOG00000000782	Trim10	tripartite motif-containing 10
RT1-M1-4	NA	294213	ENSRNOG00000027873	RT1-M1-4	RT1 class I, locus M1, gene 4
Psme1	NA	29630	ENSRNOG00000019041	Psme1	proteasome (prosome, macropain) activator subunit 1
Sit1	NA	500449	ENSRNOG00000021546	Sit1	signaling threshold regulating transmembrane adaptor 1
Psmb8	NA	24968	ENSRNOG00000000456	Psmb8	proteasome (prosome, macropain) subunit, beta type 8 (large multifunctional peptidase 7)
Pou1f1	NA	25517	ENSRNOG00000000715	Pou1f1	POU class 1 homeobox 1
Socs5	NA	500616	ENSRNOG00000028504	Socs5	suppressor of cytokine signaling 5
Abcc9	NA	25560	NULL	Abcc9	ATP-binding cassette, sub-family C (CFTR/MRP), member 9
Tcea1	NA	362479	ENSRNOG00000022323	Tcea1	transcription elongation factor A (SII) 1
Il22ra2	NA	444986	ENSRNOG00000012259	Il22ra2	interleukin 22 receptor, alpha 2
Aire	NA	294328	ENSRNOG00000001213	Aire	autoimmune regulator
RT1-T24-1	NA	361787	ENSRNOG00000032596	RT1-T24-1	RT1 class I, locus T24, gene 1
Bmi1	NA	307151	ENSRNOG00000016585	Bmi1	Bmi1 polycomb ring finger oncogene
Crip2	NA	338401	ENSRNOG00000005041	Crip2	cysteine-rich protein 2
RT1-N3	NA	24750	ENSRNOG00000000795	RT1-N3	RT1 class Ib, locus N3
RT1-S3	NA	294228	ENSRNOG00000000777	RT1-S3	RT1 class Ib, locus S3
Tapbp	NA	25217	ENSRNOG00000029500	Tapbp	TAP binding protein
RT1-CE10	NA	414792	ENSRNOG00000030251	RT1-CE10	RT1 class I, locus CE10
Cxcl10	NA	245920	ENSRNOG00000022256	Cxcl10	chemokine (C-X-C motif) ligand 10
molecular function----olfactory receptor activity----GO:0004984
C=1356;O=107;E=57.80;R=1.85;rawP=2.04e-10;adjP=8.14e-08
Olr93	NA	293234	ENSRNOG00000015819	Olr93	olfactory receptor 93
Olr1064	NA	405966	NULL	Olr1064	olfactory receptor 1064
Olr1707	NA	406014	ENSRNOG00000030436	Olr1707	olfactory receptor 1707
Olr1673	NA	294143	ENSRNOG00000029369	Olr1673	olfactory receptor 1673
Olr1695	NA	294159	ENSRNOG00000000746	Olr1695	olfactory receptor 1695
Olr188	NA	405918	ENSRNOG00000017351	Olr188	olfactory receptor 188
Olr1408	NA	405063	ENSRNOG00000030651	Olr1408	olfactory receptor 1408
Olr951	NA	288879	ENSRNOG00000029577	Olr951	olfactory receptor 951
Olr1739	NA	405202	ENSRNOG00000031048	Olr1739	olfactory receptor 1739
Olr1051	NA	288839	ENSRNOG00000032025	Olr1051	olfactory receptor 1051
Olr1073	NA	405362	ENSRNOG00000031688	Olr1073	olfactory receptor 1073
Olr50	NA	293210	NULL	Olr50	olfactory receptor 50
Olr1397	NA	405988	ENSRNOG00000029739	Olr1397	olfactory receptor 1397
Olr1689	NA	405190	ENSRNOG00000033112	Olr1689	olfactory receptor 1689
Olr1107	NA	300202	ENSRNOG00000010787	Olr1107	olfactory receptor 1107
LOC686288	NA	686288	NULL	LOC686288	similar to olfactory receptor Olr1668
Olr1671	NA	294138	NULL	Olr1671	olfactory receptor 1671
Olr880	NA	288790	ENSRNOG00000042424	Olr880	olfactory receptor 880
Olr1079	NA	404960	ENSRNOG00000032956	Olr1079	olfactory receptor 1079
Olr1693	NA	365523	ENSRNOG00000000749	Olr1693	olfactory receptor 1693
Olr423	NA	296685	ENSRNOG00000031803	Olr423	olfactory receptor 423
Olr88	NA	405013	NULL	Olr88	olfactory receptor 88
Olr1709	NA	309578	ENSRNOG00000032998	Olr1709	olfactory receptor 1709
Olr681	NA	404824	ENSRNOG00000033104	Olr681	olfactory receptor 681
Olr1087	NA	299586	ENSRNOG00000007348	Olr1087	olfactory receptor 1087
Olr1696	NA	294158	NULL	Olr1696	olfactory receptor 1696
Olr878	NA	304610	ENSRNOG00000043334	Olr878	olfactory receptor 878
Olr1705	NA	405188	ENSRNOG00000040159	Olr1705	olfactory receptor 1705
Olr836	NA	298394	NULL	Olr836	olfactory receptor 836
Olr1682	NA	405191	ENSRNOG00000030957	Olr1682	olfactory receptor 1682
Olr984	NA	405964	ENSRNOG00000034053	Olr984	olfactory receptor 984
Olr1750	NA	294204	ENSRNOG00000043481	Olr1750	olfactory receptor 1750
Olr1372	NA	287083	NULL	Olr1372	olfactory receptor 1372
Olr1744	NA	294198	ENSRNOG00000029420	Olr1744	olfactory receptor 1744
Olr896	NA	288813	ENSRNOG00000031510	Olr896	olfactory receptor 896
Olr329	NA	293773	ENSRNOG00000021083	Olr329	olfactory receptor 329
Olr235	NA	293381	ENSRNOG00000034296	Olr235	olfactory receptor 235
Olr130	NA	293268	ENSRNOG00000031983	Olr130	olfactory receptor 130
Olr1687	NA	309574	ENSRNOG00000033616	Olr1687	olfactory receptor 1687
Olr1060	NA	404904	ENSRNOG00000031181	Olr1060	olfactory receptor 1060
Olr1678	NA	405194	ENSRNOG00000033237	Olr1678	olfactory receptor 1678
Olr1726	NA	405204	ENSRNOG00000032209	Olr1726	olfactory receptor 1726
Olr1743	NA	294197	ENSRNOG00000000765	Olr1743	olfactory receptor 1743
Olr1724	NA	294183	ENSRNOG00000030762	Olr1724	olfactory receptor 1724
Olr1701	NA	406013	NULL	Olr1701	olfactory receptor 1701
Olr1704	NA	294155	NULL	Olr1704	olfactory receptor 1704
Olr334	NA	405927	ENSRNOG00000042023	Olr334	olfactory receptor 334
Olr1058	NA	288832	ENSRNOG00000034068	Olr1058	olfactory receptor 1058
Olr881	NA	288792	ENSRNOG00000043125	Olr881	olfactory receptor 881
Olr834	NA	298396	ENSRNOG00000015646	Olr834	olfactory receptor 834
Olr1691	NA	294161	ENSRNOG00000028825	Olr1691	olfactory receptor 1691
Olr604	NA	404855	ENSRNOG00000005880	Olr604	olfactory receptor 604
Olr1700	NA	406012	NULL	Olr1700	olfactory receptor 1700
Olr242	NA	293387	ENSRNOG00000029088	Olr242	olfactory receptor 242
Olr1068	NA	405967	ENSRNOG00000029363	Olr1068	olfactory receptor 1068
Olr1692	NA	405189	ENSRNOG00000032716	Olr1692	olfactory receptor 1692
Olr1029	NA	288850	ENSRNOG00000032476	Olr1029	olfactory receptor 1029
Olr943	NA	288875	ENSRNOG00000033986	Olr943	olfactory receptor 943
Olr903	NA	288808	ENSRNOG00000033317	Olr903	olfactory receptor 903
Olr1694	NA	406008	NULL	Olr1694	olfactory receptor 1694
Olr1714	NA	294175	ENSRNOG00000034085	Olr1714	olfactory receptor 1714
Olr1742	NA	294196	ENSRNOG00000032047	Olr1742	olfactory receptor 1742
Olr1702	NA	294157	ENSRNOG00000033467	Olr1702	olfactory receptor 1702
Olr1406	NA	405064	ENSRNOG00000029930	Olr1406	olfactory receptor 1406
Olr1411	NA	405061	ENSRNOG00000032495	Olr1411	olfactory receptor 1411
Olr1748	NA	405199	ENSRNOG00000028784	Olr1748	olfactory receptor 1748
Olr1589	NA	289251	ENSRNOG00000022387	Olr1589	olfactory receptor 1589
Olr1090	NA	299553	ENSRNOG00000031945	Olr1090	olfactory receptor 1090
Olr1521	NA	287613	ENSRNOG00000030521	Olr1521	olfactory receptor 1521
Olr533	NA	404876	ENSRNOG00000030825	Olr533	olfactory receptor 533
Olr229	NA	293373	ENSRNOG00000033804	Olr229	olfactory receptor 229
Olr1710	NA	405186	ENSRNOG00000030001	Olr1710	olfactory receptor 1710
Olr936	NA	288869	ENSRNOG00000030254	Olr936	olfactory receptor 936
Olr606	NA	405246	NULL	Olr606	olfactory receptor 606
Olr1699	NA	406011	NULL	Olr1699	olfactory receptor 1699
Olr1607	NA	364275	ENSRNOG00000006746	Olr1607	olfactory receptor 1607
Olr1734	NA	406018	ENSRNOG00000028849	Olr1734	olfactory receptor 1734
Olr386	NA	405147	NULL	Olr386	olfactory receptor 386
Olr1387	NA	287241	ENSRNOG00000033170	Olr1387	olfactory receptor 1387
Olr921	NA	366798	ENSRNOG00000030529	Olr921	olfactory receptor 921
Olr486	NA	404887	ENSRNOG00000029884	Olr486	olfactory receptor 486
Olr347	NA	405031	ENSRNOG00000031007	Olr347	olfactory receptor 347
Olr1733	NA	309583	ENSRNOG00000032901	Olr1733	olfactory receptor 1733
Olr1738	NA	406039	ENSRNOG00000029883	Olr1738	olfactory receptor 1738
Olr1049	NA	288840	ENSRNOG00000033846	Olr1049	olfactory receptor 1049
Olr1708	NA	294166	ENSRNOG00000031582	Olr1708	olfactory receptor 1708
Olr1668	NA	294140	ENSRNOG00000029622	Olr1668	olfactory receptor 1668
Olr1746	NA	405201	ENSRNOG00000000769	Olr1746	olfactory receptor 1746
Olr614	NA	295839	ENSRNOG00000030135	Olr614	olfactory receptor 614
Olr1688	NA	294164	ENSRNOG00000030608	Olr1688	olfactory receptor 1688
Olr1686	NA	294152	ENSRNOG00000032488	Olr1686	olfactory receptor gene Olr1686
Olr1722	NA	406016	ENSRNOG00000033696	Olr1722	olfactory receptor 1722
Olr1697	NA	406010	NULL	Olr1697	olfactory receptor 1697
Olr1690	NA	294162	ENSRNOG00000033201	Olr1690	olfactory receptor 1690
Olr1683	NA	294150	ENSRNOG00000033947	Olr1683	olfactory receptor 1683
Olr387	NA	292324	NULL	Olr387	olfactory receptor 387
Olr1055	NA	288835	ENSRNOG00000030191	Olr1055	olfactory receptor 1055
Olr1736	NA	405203	ENSRNOG00000032802	Olr1736	olfactory receptor 1736
Olr1071	NA	288823	ENSRNOG00000008464	Olr1071	olfactory receptor 1071
Olr1399	NA	405990	ENSRNOG00000034132	Olr1399	olfactory receptor 1399
Olr1670	NA	405198	ENSRNOG00000031543	Olr1670	olfactory receptor 1670
Olr1720	NA	406015	ENSRNOG00000032298	Olr1720	olfactory receptor 1720
Olr1364	NA	405150	ENSRNOG00000039764	Olr1364	olfactory receptor 1364
Olr877	NA	404956	ENSRNOG00000043299	Olr877	olfactory receptor 877
Olr1684	NA	294151	ENSRNOG00000040183	Olr1684	olfactory receptor 1684
Olr1616	NA	405129	ENSRNOG00000032305	Olr1616	olfactory receptor 1616
Olr1735	NA	294190	ENSRNOG00000031409	Olr1735	olfactory receptor 1735
biological process----detection of chemical stimulus involved in sensory perception of smell----GO:0050911
C=1265;O=105;E=58.47;R=1.80;rawP=1.42e-09;adjP=3.79e-07
Olr93	NA	293234	ENSRNOG00000015819	Olr93	olfactory receptor 93
Olr1064	NA	405966	NULL	Olr1064	olfactory receptor 1064
Olr1707	NA	406014	ENSRNOG00000030436	Olr1707	olfactory receptor 1707
Olr1673	NA	294143	ENSRNOG00000029369	Olr1673	olfactory receptor 1673
Olr1695	NA	294159	ENSRNOG00000000746	Olr1695	olfactory receptor 1695
Olr188	NA	405918	ENSRNOG00000017351	Olr188	olfactory receptor 188
Olr1408	NA	405063	ENSRNOG00000030651	Olr1408	olfactory receptor 1408
Olr951	NA	288879	ENSRNOG00000029577	Olr951	olfactory receptor 951
Olr1739	NA	405202	ENSRNOG00000031048	Olr1739	olfactory receptor 1739
Olr1051	NA	288839	ENSRNOG00000032025	Olr1051	olfactory receptor 1051
Olr1073	NA	405362	ENSRNOG00000031688	Olr1073	olfactory receptor 1073
Olr50	NA	293210	NULL	Olr50	olfactory receptor 50
Olr1397	NA	405988	ENSRNOG00000029739	Olr1397	olfactory receptor 1397
Olr1689	NA	405190	ENSRNOG00000033112	Olr1689	olfactory receptor 1689
Olr1107	NA	300202	ENSRNOG00000010787	Olr1107	olfactory receptor 1107
Olr1671	NA	294138	NULL	Olr1671	olfactory receptor 1671
Olr880	NA	288790	ENSRNOG00000042424	Olr880	olfactory receptor 880
Olr1079	NA	404960	ENSRNOG00000032956	Olr1079	olfactory receptor 1079
Olr1693	NA	365523	ENSRNOG00000000749	Olr1693	olfactory receptor 1693
Olr423	NA	296685	ENSRNOG00000031803	Olr423	olfactory receptor 423
Olr88	NA	405013	NULL	Olr88	olfactory receptor 88
Olr1709	NA	309578	ENSRNOG00000032998	Olr1709	olfactory receptor 1709
Olr681	NA	404824	ENSRNOG00000033104	Olr681	olfactory receptor 681
Olr1087	NA	299586	ENSRNOG00000007348	Olr1087	olfactory receptor 1087
Olr1696	NA	294158	NULL	Olr1696	olfactory receptor 1696
Olr878	NA	304610	ENSRNOG00000043334	Olr878	olfactory receptor 878
Olr836	NA	298394	NULL	Olr836	olfactory receptor 836
Olr1705	NA	405188	ENSRNOG00000040159	Olr1705	olfactory receptor 1705
Olr1682	NA	405191	ENSRNOG00000030957	Olr1682	olfactory receptor 1682
Olr984	NA	405964	ENSRNOG00000034053	Olr984	olfactory receptor 984
Olr1750	NA	294204	ENSRNOG00000043481	Olr1750	olfactory receptor 1750
Olr1372	NA	287083	NULL	Olr1372	olfactory receptor 1372
Olr1744	NA	294198	ENSRNOG00000029420	Olr1744	olfactory receptor 1744
Olr896	NA	288813	ENSRNOG00000031510	Olr896	olfactory receptor 896
Olr329	NA	293773	ENSRNOG00000021083	Olr329	olfactory receptor 329
Olr235	NA	293381	ENSRNOG00000034296	Olr235	olfactory receptor 235
Olr130	NA	293268	ENSRNOG00000031983	Olr130	olfactory receptor 130
Olr1687	NA	309574	ENSRNOG00000033616	Olr1687	olfactory receptor 1687
Olr1060	NA	404904	ENSRNOG00000031181	Olr1060	olfactory receptor 1060
Olr1678	NA	405194	ENSRNOG00000033237	Olr1678	olfactory receptor 1678
Olr1726	NA	405204	ENSRNOG00000032209	Olr1726	olfactory receptor 1726
Olr1743	NA	294197	ENSRNOG00000000765	Olr1743	olfactory receptor 1743
Olr1724	NA	294183	ENSRNOG00000030762	Olr1724	olfactory receptor 1724
Olr1701	NA	406013	NULL	Olr1701	olfactory receptor 1701
Olr1704	NA	294155	NULL	Olr1704	olfactory receptor 1704
Olr334	NA	405927	ENSRNOG00000042023	Olr334	olfactory receptor 334
Olr1058	NA	288832	ENSRNOG00000034068	Olr1058	olfactory receptor 1058
Olr881	NA	288792	ENSRNOG00000043125	Olr881	olfactory receptor 881
Olr834	NA	298396	ENSRNOG00000015646	Olr834	olfactory receptor 834
Olr1691	NA	294161	ENSRNOG00000028825	Olr1691	olfactory receptor 1691
Olr604	NA	404855	ENSRNOG00000005880	Olr604	olfactory receptor 604
Olr1700	NA	406012	NULL	Olr1700	olfactory receptor 1700
Olr242	NA	293387	ENSRNOG00000029088	Olr242	olfactory receptor 242
Olr1068	NA	405967	ENSRNOG00000029363	Olr1068	olfactory receptor 1068
Olr1692	NA	405189	ENSRNOG00000032716	Olr1692	olfactory receptor 1692
Olr1029	NA	288850	ENSRNOG00000032476	Olr1029	olfactory receptor 1029
Olr943	NA	288875	ENSRNOG00000033986	Olr943	olfactory receptor 943
Olr903	NA	288808	ENSRNOG00000033317	Olr903	olfactory receptor 903
Olr1694	NA	406008	NULL	Olr1694	olfactory receptor 1694
Olr1714	NA	294175	ENSRNOG00000034085	Olr1714	olfactory receptor 1714
Olr1742	NA	294196	ENSRNOG00000032047	Olr1742	olfactory receptor 1742
Olr1702	NA	294157	ENSRNOG00000033467	Olr1702	olfactory receptor 1702
Olr1406	NA	405064	ENSRNOG00000029930	Olr1406	olfactory receptor 1406
Olr1411	NA	405061	ENSRNOG00000032495	Olr1411	olfactory receptor 1411
Olr1748	NA	405199	ENSRNOG00000028784	Olr1748	olfactory receptor 1748
Olr1589	NA	289251	ENSRNOG00000022387	Olr1589	olfactory receptor 1589
Olr1090	NA	299553	ENSRNOG00000031945	Olr1090	olfactory receptor 1090
Olr1521	NA	287613	ENSRNOG00000030521	Olr1521	olfactory receptor 1521
Olr533	NA	404876	ENSRNOG00000030825	Olr533	olfactory receptor 533
Olr229	NA	293373	ENSRNOG00000033804	Olr229	olfactory receptor 229
Olr1710	NA	405186	ENSRNOG00000030001	Olr1710	olfactory receptor 1710
Olr936	NA	288869	ENSRNOG00000030254	Olr936	olfactory receptor 936
Olr606	NA	405246	NULL	Olr606	olfactory receptor 606
Olr1699	NA	406011	NULL	Olr1699	olfactory receptor 1699
Olr1607	NA	364275	ENSRNOG00000006746	Olr1607	olfactory receptor 1607
Olr1734	NA	406018	ENSRNOG00000028849	Olr1734	olfactory receptor 1734
Olr386	NA	405147	NULL	Olr386	olfactory receptor 386
Olr1387	NA	287241	ENSRNOG00000033170	Olr1387	olfactory receptor 1387
Olr921	NA	366798	ENSRNOG00000030529	Olr921	olfactory receptor 921
Olr486	NA	404887	ENSRNOG00000029884	Olr486	olfactory receptor 486
Olr347	NA	405031	ENSRNOG00000031007	Olr347	olfactory receptor 347
Olr1733	NA	309583	ENSRNOG00000032901	Olr1733	olfactory receptor 1733
Olr1738	NA	406039	ENSRNOG00000029883	Olr1738	olfactory receptor 1738
Olr1049	NA	288840	ENSRNOG00000033846	Olr1049	olfactory receptor 1049
Olr1708	NA	294166	ENSRNOG00000031582	Olr1708	olfactory receptor 1708
Olr1668	NA	294140	ENSRNOG00000029622	Olr1668	olfactory receptor 1668
Olr1746	NA	405201	ENSRNOG00000000769	Olr1746	olfactory receptor 1746
Olr614	NA	295839	ENSRNOG00000030135	Olr614	olfactory receptor 614
Olr1688	NA	294164	ENSRNOG00000030608	Olr1688	olfactory receptor 1688
Olr1722	NA	406016	ENSRNOG00000033696	Olr1722	olfactory receptor 1722
Olr1697	NA	406010	NULL	Olr1697	olfactory receptor 1697
Olr1690	NA	294162	ENSRNOG00000033201	Olr1690	olfactory receptor 1690
Olr1683	NA	294150	ENSRNOG00000033947	Olr1683	olfactory receptor 1683
Olr387	NA	292324	NULL	Olr387	olfactory receptor 387
Olr1055	NA	288835	ENSRNOG00000030191	Olr1055	olfactory receptor 1055
Olr1736	NA	405203	ENSRNOG00000032802	Olr1736	olfactory receptor 1736
Olr1071	NA	288823	ENSRNOG00000008464	Olr1071	olfactory receptor 1071
Olr1399	NA	405990	ENSRNOG00000034132	Olr1399	olfactory receptor 1399
Olr1670	NA	405198	ENSRNOG00000031543	Olr1670	olfactory receptor 1670
Olr1720	NA	406015	ENSRNOG00000032298	Olr1720	olfactory receptor 1720
Olr1364	NA	405150	ENSRNOG00000039764	Olr1364	olfactory receptor 1364
Olr877	NA	404956	ENSRNOG00000043299	Olr877	olfactory receptor 877
Olr1684	NA	294151	ENSRNOG00000040183	Olr1684	olfactory receptor 1684
Olr1616	NA	405129	ENSRNOG00000032305	Olr1616	olfactory receptor 1616
Olr1735	NA	294190	ENSRNOG00000031409	Olr1735	olfactory receptor 1735
biological process----detection of chemical stimulus involved in sensory perception----GO:0050907
C=1275;O=105;E=58.93;R=1.78;rawP=2.20e-09;adjP=5.03e-07
Olr93	NA	293234	ENSRNOG00000015819	Olr93	olfactory receptor 93
Olr1064	NA	405966	NULL	Olr1064	olfactory receptor 1064
Olr1707	NA	406014	ENSRNOG00000030436	Olr1707	olfactory receptor 1707
Olr1673	NA	294143	ENSRNOG00000029369	Olr1673	olfactory receptor 1673
Olr1695	NA	294159	ENSRNOG00000000746	Olr1695	olfactory receptor 1695
Olr188	NA	405918	ENSRNOG00000017351	Olr188	olfactory receptor 188
Olr1408	NA	405063	ENSRNOG00000030651	Olr1408	olfactory receptor 1408
Olr951	NA	288879	ENSRNOG00000029577	Olr951	olfactory receptor 951
Olr1739	NA	405202	ENSRNOG00000031048	Olr1739	olfactory receptor 1739
Olr1051	NA	288839	ENSRNOG00000032025	Olr1051	olfactory receptor 1051
Olr1073	NA	405362	ENSRNOG00000031688	Olr1073	olfactory receptor 1073
Olr50	NA	293210	NULL	Olr50	olfactory receptor 50
Olr1397	NA	405988	ENSRNOG00000029739	Olr1397	olfactory receptor 1397
Olr1689	NA	405190	ENSRNOG00000033112	Olr1689	olfactory receptor 1689
Olr1107	NA	300202	ENSRNOG00000010787	Olr1107	olfactory receptor 1107
Olr1671	NA	294138	NULL	Olr1671	olfactory receptor 1671
Olr880	NA	288790	ENSRNOG00000042424	Olr880	olfactory receptor 880
Olr1079	NA	404960	ENSRNOG00000032956	Olr1079	olfactory receptor 1079
Olr1693	NA	365523	ENSRNOG00000000749	Olr1693	olfactory receptor 1693
Olr423	NA	296685	ENSRNOG00000031803	Olr423	olfactory receptor 423
Olr88	NA	405013	NULL	Olr88	olfactory receptor 88
Olr1709	NA	309578	ENSRNOG00000032998	Olr1709	olfactory receptor 1709
Olr681	NA	404824	ENSRNOG00000033104	Olr681	olfactory receptor 681
Olr1087	NA	299586	ENSRNOG00000007348	Olr1087	olfactory receptor 1087
Olr1696	NA	294158	NULL	Olr1696	olfactory receptor 1696
Olr878	NA	304610	ENSRNOG00000043334	Olr878	olfactory receptor 878
Olr836	NA	298394	NULL	Olr836	olfactory receptor 836
Olr1705	NA	405188	ENSRNOG00000040159	Olr1705	olfactory receptor 1705
Olr1682	NA	405191	ENSRNOG00000030957	Olr1682	olfactory receptor 1682
Olr984	NA	405964	ENSRNOG00000034053	Olr984	olfactory receptor 984
Olr1750	NA	294204	ENSRNOG00000043481	Olr1750	olfactory receptor 1750
Olr1372	NA	287083	NULL	Olr1372	olfactory receptor 1372
Olr1744	NA	294198	ENSRNOG00000029420	Olr1744	olfactory receptor 1744
Olr896	NA	288813	ENSRNOG00000031510	Olr896	olfactory receptor 896
Olr329	NA	293773	ENSRNOG00000021083	Olr329	olfactory receptor 329
Olr235	NA	293381	ENSRNOG00000034296	Olr235	olfactory receptor 235
Olr130	NA	293268	ENSRNOG00000031983	Olr130	olfactory receptor 130
Olr1687	NA	309574	ENSRNOG00000033616	Olr1687	olfactory receptor 1687
Olr1060	NA	404904	ENSRNOG00000031181	Olr1060	olfactory receptor 1060
Olr1678	NA	405194	ENSRNOG00000033237	Olr1678	olfactory receptor 1678
Olr1726	NA	405204	ENSRNOG00000032209	Olr1726	olfactory receptor 1726
Olr1743	NA	294197	ENSRNOG00000000765	Olr1743	olfactory receptor 1743
Olr1724	NA	294183	ENSRNOG00000030762	Olr1724	olfactory receptor 1724
Olr1701	NA	406013	NULL	Olr1701	olfactory receptor 1701
Olr1704	NA	294155	NULL	Olr1704	olfactory receptor 1704
Olr334	NA	405927	ENSRNOG00000042023	Olr334	olfactory receptor 334
Olr1058	NA	288832	ENSRNOG00000034068	Olr1058	olfactory receptor 1058
Olr881	NA	288792	ENSRNOG00000043125	Olr881	olfactory receptor 881
Olr834	NA	298396	ENSRNOG00000015646	Olr834	olfactory receptor 834
Olr1691	NA	294161	ENSRNOG00000028825	Olr1691	olfactory receptor 1691
Olr604	NA	404855	ENSRNOG00000005880	Olr604	olfactory receptor 604
Olr1700	NA	406012	NULL	Olr1700	olfactory receptor 1700
Olr242	NA	293387	ENSRNOG00000029088	Olr242	olfactory receptor 242
Olr1068	NA	405967	ENSRNOG00000029363	Olr1068	olfactory receptor 1068
Olr1692	NA	405189	ENSRNOG00000032716	Olr1692	olfactory receptor 1692
Olr1029	NA	288850	ENSRNOG00000032476	Olr1029	olfactory receptor 1029
Olr943	NA	288875	ENSRNOG00000033986	Olr943	olfactory receptor 943
Olr903	NA	288808	ENSRNOG00000033317	Olr903	olfactory receptor 903
Olr1694	NA	406008	NULL	Olr1694	olfactory receptor 1694
Olr1714	NA	294175	ENSRNOG00000034085	Olr1714	olfactory receptor 1714
Olr1742	NA	294196	ENSRNOG00000032047	Olr1742	olfactory receptor 1742
Olr1702	NA	294157	ENSRNOG00000033467	Olr1702	olfactory receptor 1702
Olr1406	NA	405064	ENSRNOG00000029930	Olr1406	olfactory receptor 1406
Olr1411	NA	405061	ENSRNOG00000032495	Olr1411	olfactory receptor 1411
Olr1748	NA	405199	ENSRNOG00000028784	Olr1748	olfactory receptor 1748
Olr1589	NA	289251	ENSRNOG00000022387	Olr1589	olfactory receptor 1589
Olr1090	NA	299553	ENSRNOG00000031945	Olr1090	olfactory receptor 1090
Olr1521	NA	287613	ENSRNOG00000030521	Olr1521	olfactory receptor 1521
Olr533	NA	404876	ENSRNOG00000030825	Olr533	olfactory receptor 533
Olr229	NA	293373	ENSRNOG00000033804	Olr229	olfactory receptor 229
Olr1710	NA	405186	ENSRNOG00000030001	Olr1710	olfactory receptor 1710
Olr936	NA	288869	ENSRNOG00000030254	Olr936	olfactory receptor 936
Olr606	NA	405246	NULL	Olr606	olfactory receptor 606
Olr1699	NA	406011	NULL	Olr1699	olfactory receptor 1699
Olr1607	NA	364275	ENSRNOG00000006746	Olr1607	olfactory receptor 1607
Olr1734	NA	406018	ENSRNOG00000028849	Olr1734	olfactory receptor 1734
Olr386	NA	405147	NULL	Olr386	olfactory receptor 386
Olr1387	NA	287241	ENSRNOG00000033170	Olr1387	olfactory receptor 1387
Olr921	NA	366798	ENSRNOG00000030529	Olr921	olfactory receptor 921
Olr486	NA	404887	ENSRNOG00000029884	Olr486	olfactory receptor 486
Olr347	NA	405031	ENSRNOG00000031007	Olr347	olfactory receptor 347
Olr1733	NA	309583	ENSRNOG00000032901	Olr1733	olfactory receptor 1733
Olr1738	NA	406039	ENSRNOG00000029883	Olr1738	olfactory receptor 1738
Olr1049	NA	288840	ENSRNOG00000033846	Olr1049	olfactory receptor 1049
Olr1708	NA	294166	ENSRNOG00000031582	Olr1708	olfactory receptor 1708
Olr1668	NA	294140	ENSRNOG00000029622	Olr1668	olfactory receptor 1668
Olr1746	NA	405201	ENSRNOG00000000769	Olr1746	olfactory receptor 1746
Olr614	NA	295839	ENSRNOG00000030135	Olr614	olfactory receptor 614
Olr1688	NA	294164	ENSRNOG00000030608	Olr1688	olfactory receptor 1688
Olr1722	NA	406016	ENSRNOG00000033696	Olr1722	olfactory receptor 1722
Olr1697	NA	406010	NULL	Olr1697	olfactory receptor 1697
Olr1690	NA	294162	ENSRNOG00000033201	Olr1690	olfactory receptor 1690
Olr1683	NA	294150	ENSRNOG00000033947	Olr1683	olfactory receptor 1683
Olr387	NA	292324	NULL	Olr387	olfactory receptor 387
Olr1055	NA	288835	ENSRNOG00000030191	Olr1055	olfactory receptor 1055
Olr1736	NA	405203	ENSRNOG00000032802	Olr1736	olfactory receptor 1736
Olr1071	NA	288823	ENSRNOG00000008464	Olr1071	olfactory receptor 1071
Olr1399	NA	405990	ENSRNOG00000034132	Olr1399	olfactory receptor 1399
Olr1670	NA	405198	ENSRNOG00000031543	Olr1670	olfactory receptor 1670
Olr1720	NA	406015	ENSRNOG00000032298	Olr1720	olfactory receptor 1720
Olr1364	NA	405150	ENSRNOG00000039764	Olr1364	olfactory receptor 1364
Olr877	NA	404956	ENSRNOG00000043299	Olr877	olfactory receptor 877
Olr1684	NA	294151	ENSRNOG00000040183	Olr1684	olfactory receptor 1684
Olr1616	NA	405129	ENSRNOG00000032305	Olr1616	olfactory receptor 1616
Olr1735	NA	294190	ENSRNOG00000031409	Olr1735	olfactory receptor 1735
biological process----sensory perception of smell----GO:0007608
C=1295;O=106;E=59.85;R=1.77;rawP=2.54e-09;adjP=5.08e-07
Olr93	NA	293234	ENSRNOG00000015819	Olr93	olfactory receptor 93
Olr1064	NA	405966	NULL	Olr1064	olfactory receptor 1064
Olr1707	NA	406014	ENSRNOG00000030436	Olr1707	olfactory receptor 1707
Olr1673	NA	294143	ENSRNOG00000029369	Olr1673	olfactory receptor 1673
Olr1695	NA	294159	ENSRNOG00000000746	Olr1695	olfactory receptor 1695
Olr188	NA	405918	ENSRNOG00000017351	Olr188	olfactory receptor 188
Olr1408	NA	405063	ENSRNOG00000030651	Olr1408	olfactory receptor 1408
Olr951	NA	288879	ENSRNOG00000029577	Olr951	olfactory receptor 951
Olr1739	NA	405202	ENSRNOG00000031048	Olr1739	olfactory receptor 1739
Olr1051	NA	288839	ENSRNOG00000032025	Olr1051	olfactory receptor 1051
Olr1073	NA	405362	ENSRNOG00000031688	Olr1073	olfactory receptor 1073
Olr50	NA	293210	NULL	Olr50	olfactory receptor 50
Olr1397	NA	405988	ENSRNOG00000029739	Olr1397	olfactory receptor 1397
Olr1689	NA	405190	ENSRNOG00000033112	Olr1689	olfactory receptor 1689
Olr1107	NA	300202	ENSRNOG00000010787	Olr1107	olfactory receptor 1107
Olr1671	NA	294138	NULL	Olr1671	olfactory receptor 1671
Olr880	NA	288790	ENSRNOG00000042424	Olr880	olfactory receptor 880
Olr1079	NA	404960	ENSRNOG00000032956	Olr1079	olfactory receptor 1079
Olr1693	NA	365523	ENSRNOG00000000749	Olr1693	olfactory receptor 1693
Olr423	NA	296685	ENSRNOG00000031803	Olr423	olfactory receptor 423
Olr88	NA	405013	NULL	Olr88	olfactory receptor 88
Olr1709	NA	309578	ENSRNOG00000032998	Olr1709	olfactory receptor 1709
Olr681	NA	404824	ENSRNOG00000033104	Olr681	olfactory receptor 681
Olr1087	NA	299586	ENSRNOG00000007348	Olr1087	olfactory receptor 1087
Olr1696	NA	294158	NULL	Olr1696	olfactory receptor 1696
Olr878	NA	304610	ENSRNOG00000043334	Olr878	olfactory receptor 878
Olr836	NA	298394	NULL	Olr836	olfactory receptor 836
Olr1705	NA	405188	ENSRNOG00000040159	Olr1705	olfactory receptor 1705
Olr1682	NA	405191	ENSRNOG00000030957	Olr1682	olfactory receptor 1682
Olr984	NA	405964	ENSRNOG00000034053	Olr984	olfactory receptor 984
Olr1750	NA	294204	ENSRNOG00000043481	Olr1750	olfactory receptor 1750
Olr1372	NA	287083	NULL	Olr1372	olfactory receptor 1372
Olr1744	NA	294198	ENSRNOG00000029420	Olr1744	olfactory receptor 1744
Olr896	NA	288813	ENSRNOG00000031510	Olr896	olfactory receptor 896
Olr329	NA	293773	ENSRNOG00000021083	Olr329	olfactory receptor 329
Olr235	NA	293381	ENSRNOG00000034296	Olr235	olfactory receptor 235
Olr130	NA	293268	ENSRNOG00000031983	Olr130	olfactory receptor 130
Nfic	NA	29228	ENSRNOG00000004505	Nfic	nuclear factor I/C
Olr1687	NA	309574	ENSRNOG00000033616	Olr1687	olfactory receptor 1687
Olr1060	NA	404904	ENSRNOG00000031181	Olr1060	olfactory receptor 1060
Olr1678	NA	405194	ENSRNOG00000033237	Olr1678	olfactory receptor 1678
Olr1726	NA	405204	ENSRNOG00000032209	Olr1726	olfactory receptor 1726
Olr1743	NA	294197	ENSRNOG00000000765	Olr1743	olfactory receptor 1743
Olr1724	NA	294183	ENSRNOG00000030762	Olr1724	olfactory receptor 1724
Olr1701	NA	406013	NULL	Olr1701	olfactory receptor 1701
Olr1704	NA	294155	NULL	Olr1704	olfactory receptor 1704
Olr334	NA	405927	ENSRNOG00000042023	Olr334	olfactory receptor 334
Olr1058	NA	288832	ENSRNOG00000034068	Olr1058	olfactory receptor 1058
Olr881	NA	288792	ENSRNOG00000043125	Olr881	olfactory receptor 881
Olr834	NA	298396	ENSRNOG00000015646	Olr834	olfactory receptor 834
Olr1691	NA	294161	ENSRNOG00000028825	Olr1691	olfactory receptor 1691
Olr604	NA	404855	ENSRNOG00000005880	Olr604	olfactory receptor 604
Olr1700	NA	406012	NULL	Olr1700	olfactory receptor 1700
Olr242	NA	293387	ENSRNOG00000029088	Olr242	olfactory receptor 242
Olr1068	NA	405967	ENSRNOG00000029363	Olr1068	olfactory receptor 1068
Olr1692	NA	405189	ENSRNOG00000032716	Olr1692	olfactory receptor 1692
Olr1029	NA	288850	ENSRNOG00000032476	Olr1029	olfactory receptor 1029
Olr943	NA	288875	ENSRNOG00000033986	Olr943	olfactory receptor 943
Olr903	NA	288808	ENSRNOG00000033317	Olr903	olfactory receptor 903
Olr1694	NA	406008	NULL	Olr1694	olfactory receptor 1694
Olr1714	NA	294175	ENSRNOG00000034085	Olr1714	olfactory receptor 1714
Olr1742	NA	294196	ENSRNOG00000032047	Olr1742	olfactory receptor 1742
Olr1702	NA	294157	ENSRNOG00000033467	Olr1702	olfactory receptor 1702
Olr1406	NA	405064	ENSRNOG00000029930	Olr1406	olfactory receptor 1406
Olr1411	NA	405061	ENSRNOG00000032495	Olr1411	olfactory receptor 1411
Olr1748	NA	405199	ENSRNOG00000028784	Olr1748	olfactory receptor 1748
Olr1589	NA	289251	ENSRNOG00000022387	Olr1589	olfactory receptor 1589
Olr1090	NA	299553	ENSRNOG00000031945	Olr1090	olfactory receptor 1090
Olr1521	NA	287613	ENSRNOG00000030521	Olr1521	olfactory receptor 1521
Olr533	NA	404876	ENSRNOG00000030825	Olr533	olfactory receptor 533
Olr229	NA	293373	ENSRNOG00000033804	Olr229	olfactory receptor 229
Olr1710	NA	405186	ENSRNOG00000030001	Olr1710	olfactory receptor 1710
Olr936	NA	288869	ENSRNOG00000030254	Olr936	olfactory receptor 936
Olr606	NA	405246	NULL	Olr606	olfactory receptor 606
Olr1699	NA	406011	NULL	Olr1699	olfactory receptor 1699
Olr1607	NA	364275	ENSRNOG00000006746	Olr1607	olfactory receptor 1607
Olr1734	NA	406018	ENSRNOG00000028849	Olr1734	olfactory receptor 1734
Olr386	NA	405147	NULL	Olr386	olfactory receptor 386
Olr1387	NA	287241	ENSRNOG00000033170	Olr1387	olfactory receptor 1387
Olr921	NA	366798	ENSRNOG00000030529	Olr921	olfactory receptor 921
Olr486	NA	404887	ENSRNOG00000029884	Olr486	olfactory receptor 486
Olr347	NA	405031	ENSRNOG00000031007	Olr347	olfactory receptor 347
Olr1733	NA	309583	ENSRNOG00000032901	Olr1733	olfactory receptor 1733
Olr1738	NA	406039	ENSRNOG00000029883	Olr1738	olfactory receptor 1738
Olr1049	NA	288840	ENSRNOG00000033846	Olr1049	olfactory receptor 1049
Olr1708	NA	294166	ENSRNOG00000031582	Olr1708	olfactory receptor 1708
Olr1668	NA	294140	ENSRNOG00000029622	Olr1668	olfactory receptor 1668
Olr1746	NA	405201	ENSRNOG00000000769	Olr1746	olfactory receptor 1746
Olr614	NA	295839	ENSRNOG00000030135	Olr614	olfactory receptor 614
Olr1688	NA	294164	ENSRNOG00000030608	Olr1688	olfactory receptor 1688
Olr1722	NA	406016	ENSRNOG00000033696	Olr1722	olfactory receptor 1722
Olr1697	NA	406010	NULL	Olr1697	olfactory receptor 1697
Olr1690	NA	294162	ENSRNOG00000033201	Olr1690	olfactory receptor 1690
Olr1683	NA	294150	ENSRNOG00000033947	Olr1683	olfactory receptor 1683
Olr387	NA	292324	NULL	Olr387	olfactory receptor 387
Olr1055	NA	288835	ENSRNOG00000030191	Olr1055	olfactory receptor 1055
Olr1736	NA	405203	ENSRNOG00000032802	Olr1736	olfactory receptor 1736
Olr1071	NA	288823	ENSRNOG00000008464	Olr1071	olfactory receptor 1071
Olr1399	NA	405990	ENSRNOG00000034132	Olr1399	olfactory receptor 1399
Olr1670	NA	405198	ENSRNOG00000031543	Olr1670	olfactory receptor 1670
Olr1720	NA	406015	ENSRNOG00000032298	Olr1720	olfactory receptor 1720
Olr1364	NA	405150	ENSRNOG00000039764	Olr1364	olfactory receptor 1364
Olr877	NA	404956	ENSRNOG00000043299	Olr877	olfactory receptor 877
Olr1684	NA	294151	ENSRNOG00000040183	Olr1684	olfactory receptor 1684
Olr1616	NA	405129	ENSRNOG00000032305	Olr1616	olfactory receptor 1616
Olr1735	NA	294190	ENSRNOG00000031409	Olr1735	olfactory receptor 1735
biological process----detection of chemical stimulus----GO:0009593
C=1289;O=105;E=59.57;R=1.76;rawP=4.01e-09;adjP=7.13e-07
Olr93	NA	293234	ENSRNOG00000015819	Olr93	olfactory receptor 93
Olr1064	NA	405966	NULL	Olr1064	olfactory receptor 1064
Olr1707	NA	406014	ENSRNOG00000030436	Olr1707	olfactory receptor 1707
Olr1673	NA	294143	ENSRNOG00000029369	Olr1673	olfactory receptor 1673
Olr1695	NA	294159	ENSRNOG00000000746	Olr1695	olfactory receptor 1695
Olr188	NA	405918	ENSRNOG00000017351	Olr188	olfactory receptor 188
Olr1408	NA	405063	ENSRNOG00000030651	Olr1408	olfactory receptor 1408
Olr951	NA	288879	ENSRNOG00000029577	Olr951	olfactory receptor 951
Olr1739	NA	405202	ENSRNOG00000031048	Olr1739	olfactory receptor 1739
Olr1051	NA	288839	ENSRNOG00000032025	Olr1051	olfactory receptor 1051
Olr1073	NA	405362	ENSRNOG00000031688	Olr1073	olfactory receptor 1073
Olr50	NA	293210	NULL	Olr50	olfactory receptor 50
Olr1397	NA	405988	ENSRNOG00000029739	Olr1397	olfactory receptor 1397
Olr1689	NA	405190	ENSRNOG00000033112	Olr1689	olfactory receptor 1689
Olr1107	NA	300202	ENSRNOG00000010787	Olr1107	olfactory receptor 1107
Olr1671	NA	294138	NULL	Olr1671	olfactory receptor 1671
Olr880	NA	288790	ENSRNOG00000042424	Olr880	olfactory receptor 880
Olr1079	NA	404960	ENSRNOG00000032956	Olr1079	olfactory receptor 1079
Olr1693	NA	365523	ENSRNOG00000000749	Olr1693	olfactory receptor 1693
Olr423	NA	296685	ENSRNOG00000031803	Olr423	olfactory receptor 423
Olr88	NA	405013	NULL	Olr88	olfactory receptor 88
Olr1709	NA	309578	ENSRNOG00000032998	Olr1709	olfactory receptor 1709
Olr681	NA	404824	ENSRNOG00000033104	Olr681	olfactory receptor 681
Olr1087	NA	299586	ENSRNOG00000007348	Olr1087	olfactory receptor 1087
Olr1696	NA	294158	NULL	Olr1696	olfactory receptor 1696
Olr878	NA	304610	ENSRNOG00000043334	Olr878	olfactory receptor 878
Olr836	NA	298394	NULL	Olr836	olfactory receptor 836
Olr1705	NA	405188	ENSRNOG00000040159	Olr1705	olfactory receptor 1705
Olr1682	NA	405191	ENSRNOG00000030957	Olr1682	olfactory receptor 1682
Olr984	NA	405964	ENSRNOG00000034053	Olr984	olfactory receptor 984
Olr1750	NA	294204	ENSRNOG00000043481	Olr1750	olfactory receptor 1750
Olr1372	NA	287083	NULL	Olr1372	olfactory receptor 1372
Olr1744	NA	294198	ENSRNOG00000029420	Olr1744	olfactory receptor 1744
Olr896	NA	288813	ENSRNOG00000031510	Olr896	olfactory receptor 896
Olr329	NA	293773	ENSRNOG00000021083	Olr329	olfactory receptor 329
Olr235	NA	293381	ENSRNOG00000034296	Olr235	olfactory receptor 235
Olr130	NA	293268	ENSRNOG00000031983	Olr130	olfactory receptor 130
Olr1687	NA	309574	ENSRNOG00000033616	Olr1687	olfactory receptor 1687
Olr1060	NA	404904	ENSRNOG00000031181	Olr1060	olfactory receptor 1060
Olr1678	NA	405194	ENSRNOG00000033237	Olr1678	olfactory receptor 1678
Olr1726	NA	405204	ENSRNOG00000032209	Olr1726	olfactory receptor 1726
Olr1743	NA	294197	ENSRNOG00000000765	Olr1743	olfactory receptor 1743
Olr1724	NA	294183	ENSRNOG00000030762	Olr1724	olfactory receptor 1724
Olr1701	NA	406013	NULL	Olr1701	olfactory receptor 1701
Olr1704	NA	294155	NULL	Olr1704	olfactory receptor 1704
Olr334	NA	405927	ENSRNOG00000042023	Olr334	olfactory receptor 334
Olr1058	NA	288832	ENSRNOG00000034068	Olr1058	olfactory receptor 1058
Olr881	NA	288792	ENSRNOG00000043125	Olr881	olfactory receptor 881
Olr834	NA	298396	ENSRNOG00000015646	Olr834	olfactory receptor 834
Olr1691	NA	294161	ENSRNOG00000028825	Olr1691	olfactory receptor 1691
Olr604	NA	404855	ENSRNOG00000005880	Olr604	olfactory receptor 604
Olr1700	NA	406012	NULL	Olr1700	olfactory receptor 1700
Olr242	NA	293387	ENSRNOG00000029088	Olr242	olfactory receptor 242
Olr1068	NA	405967	ENSRNOG00000029363	Olr1068	olfactory receptor 1068
Olr1692	NA	405189	ENSRNOG00000032716	Olr1692	olfactory receptor 1692
Olr1029	NA	288850	ENSRNOG00000032476	Olr1029	olfactory receptor 1029
Olr943	NA	288875	ENSRNOG00000033986	Olr943	olfactory receptor 943
Olr903	NA	288808	ENSRNOG00000033317	Olr903	olfactory receptor 903
Olr1694	NA	406008	NULL	Olr1694	olfactory receptor 1694
Olr1714	NA	294175	ENSRNOG00000034085	Olr1714	olfactory receptor 1714
Olr1742	NA	294196	ENSRNOG00000032047	Olr1742	olfactory receptor 1742
Olr1702	NA	294157	ENSRNOG00000033467	Olr1702	olfactory receptor 1702
Olr1406	NA	405064	ENSRNOG00000029930	Olr1406	olfactory receptor 1406
Olr1411	NA	405061	ENSRNOG00000032495	Olr1411	olfactory receptor 1411
Olr1748	NA	405199	ENSRNOG00000028784	Olr1748	olfactory receptor 1748
Olr1589	NA	289251	ENSRNOG00000022387	Olr1589	olfactory receptor 1589
Olr1090	NA	299553	ENSRNOG00000031945	Olr1090	olfactory receptor 1090
Olr1521	NA	287613	ENSRNOG00000030521	Olr1521	olfactory receptor 1521
Olr533	NA	404876	ENSRNOG00000030825	Olr533	olfactory receptor 533
Olr229	NA	293373	ENSRNOG00000033804	Olr229	olfactory receptor 229
Olr1710	NA	405186	ENSRNOG00000030001	Olr1710	olfactory receptor 1710
Olr936	NA	288869	ENSRNOG00000030254	Olr936	olfactory receptor 936
Olr606	NA	405246	NULL	Olr606	olfactory receptor 606
Olr1699	NA	406011	NULL	Olr1699	olfactory receptor 1699
Olr1607	NA	364275	ENSRNOG00000006746	Olr1607	olfactory receptor 1607
Olr1734	NA	406018	ENSRNOG00000028849	Olr1734	olfactory receptor 1734
Olr386	NA	405147	NULL	Olr386	olfactory receptor 386
Olr1387	NA	287241	ENSRNOG00000033170	Olr1387	olfactory receptor 1387
Olr921	NA	366798	ENSRNOG00000030529	Olr921	olfactory receptor 921
Olr486	NA	404887	ENSRNOG00000029884	Olr486	olfactory receptor 486
Olr347	NA	405031	ENSRNOG00000031007	Olr347	olfactory receptor 347
Olr1733	NA	309583	ENSRNOG00000032901	Olr1733	olfactory receptor 1733
Olr1738	NA	406039	ENSRNOG00000029883	Olr1738	olfactory receptor 1738
Olr1049	NA	288840	ENSRNOG00000033846	Olr1049	olfactory receptor 1049
Olr1708	NA	294166	ENSRNOG00000031582	Olr1708	olfactory receptor 1708
Olr1668	NA	294140	ENSRNOG00000029622	Olr1668	olfactory receptor 1668
Olr1746	NA	405201	ENSRNOG00000000769	Olr1746	olfactory receptor 1746
Olr614	NA	295839	ENSRNOG00000030135	Olr614	olfactory receptor 614
Olr1688	NA	294164	ENSRNOG00000030608	Olr1688	olfactory receptor 1688
Olr1722	NA	406016	ENSRNOG00000033696	Olr1722	olfactory receptor 1722
Olr1697	NA	406010	NULL	Olr1697	olfactory receptor 1697
Olr1690	NA	294162	ENSRNOG00000033201	Olr1690	olfactory receptor 1690
Olr1683	NA	294150	ENSRNOG00000033947	Olr1683	olfactory receptor 1683
Olr387	NA	292324	NULL	Olr387	olfactory receptor 387
Olr1055	NA	288835	ENSRNOG00000030191	Olr1055	olfactory receptor 1055
Olr1736	NA	405203	ENSRNOG00000032802	Olr1736	olfactory receptor 1736
Olr1071	NA	288823	ENSRNOG00000008464	Olr1071	olfactory receptor 1071
Olr1399	NA	405990	ENSRNOG00000034132	Olr1399	olfactory receptor 1399
Olr1670	NA	405198	ENSRNOG00000031543	Olr1670	olfactory receptor 1670
Olr1720	NA	406015	ENSRNOG00000032298	Olr1720	olfactory receptor 1720
Olr1364	NA	405150	ENSRNOG00000039764	Olr1364	olfactory receptor 1364
Olr877	NA	404956	ENSRNOG00000043299	Olr877	olfactory receptor 877
Olr1684	NA	294151	ENSRNOG00000040183	Olr1684	olfactory receptor 1684
Olr1616	NA	405129	ENSRNOG00000032305	Olr1616	olfactory receptor 1616
Olr1735	NA	294190	ENSRNOG00000031409	Olr1735	olfactory receptor 1735
biological process----detection of stimulus involved in sensory perception----GO:0050906
C=1301;O=105;E=60.13;R=1.75;rawP=6.63e-09;adjP=9.19e-07
Olr93	NA	293234	ENSRNOG00000015819	Olr93	olfactory receptor 93
Olr1064	NA	405966	NULL	Olr1064	olfactory receptor 1064
Olr1707	NA	406014	ENSRNOG00000030436	Olr1707	olfactory receptor 1707
Olr1673	NA	294143	ENSRNOG00000029369	Olr1673	olfactory receptor 1673
Olr1695	NA	294159	ENSRNOG00000000746	Olr1695	olfactory receptor 1695
Olr188	NA	405918	ENSRNOG00000017351	Olr188	olfactory receptor 188
Olr1408	NA	405063	ENSRNOG00000030651	Olr1408	olfactory receptor 1408
Olr951	NA	288879	ENSRNOG00000029577	Olr951	olfactory receptor 951
Olr1739	NA	405202	ENSRNOG00000031048	Olr1739	olfactory receptor 1739
Olr1051	NA	288839	ENSRNOG00000032025	Olr1051	olfactory receptor 1051
Olr1073	NA	405362	ENSRNOG00000031688	Olr1073	olfactory receptor 1073
Olr50	NA	293210	NULL	Olr50	olfactory receptor 50
Olr1397	NA	405988	ENSRNOG00000029739	Olr1397	olfactory receptor 1397
Olr1689	NA	405190	ENSRNOG00000033112	Olr1689	olfactory receptor 1689
Olr1107	NA	300202	ENSRNOG00000010787	Olr1107	olfactory receptor 1107
Olr1671	NA	294138	NULL	Olr1671	olfactory receptor 1671
Olr880	NA	288790	ENSRNOG00000042424	Olr880	olfactory receptor 880
Olr1079	NA	404960	ENSRNOG00000032956	Olr1079	olfactory receptor 1079
Olr1693	NA	365523	ENSRNOG00000000749	Olr1693	olfactory receptor 1693
Olr423	NA	296685	ENSRNOG00000031803	Olr423	olfactory receptor 423
Olr88	NA	405013	NULL	Olr88	olfactory receptor 88
Olr1709	NA	309578	ENSRNOG00000032998	Olr1709	olfactory receptor 1709
Olr681	NA	404824	ENSRNOG00000033104	Olr681	olfactory receptor 681
Olr1087	NA	299586	ENSRNOG00000007348	Olr1087	olfactory receptor 1087
Olr1696	NA	294158	NULL	Olr1696	olfactory receptor 1696
Olr878	NA	304610	ENSRNOG00000043334	Olr878	olfactory receptor 878
Olr836	NA	298394	NULL	Olr836	olfactory receptor 836
Olr1705	NA	405188	ENSRNOG00000040159	Olr1705	olfactory receptor 1705
Olr1682	NA	405191	ENSRNOG00000030957	Olr1682	olfactory receptor 1682
Olr984	NA	405964	ENSRNOG00000034053	Olr984	olfactory receptor 984
Olr1750	NA	294204	ENSRNOG00000043481	Olr1750	olfactory receptor 1750
Olr1372	NA	287083	NULL	Olr1372	olfactory receptor 1372
Olr1744	NA	294198	ENSRNOG00000029420	Olr1744	olfactory receptor 1744
Olr896	NA	288813	ENSRNOG00000031510	Olr896	olfactory receptor 896
Olr329	NA	293773	ENSRNOG00000021083	Olr329	olfactory receptor 329
Olr235	NA	293381	ENSRNOG00000034296	Olr235	olfactory receptor 235
Olr130	NA	293268	ENSRNOG00000031983	Olr130	olfactory receptor 130
Olr1687	NA	309574	ENSRNOG00000033616	Olr1687	olfactory receptor 1687
Olr1060	NA	404904	ENSRNOG00000031181	Olr1060	olfactory receptor 1060
Olr1678	NA	405194	ENSRNOG00000033237	Olr1678	olfactory receptor 1678
Olr1726	NA	405204	ENSRNOG00000032209	Olr1726	olfactory receptor 1726
Olr1743	NA	294197	ENSRNOG00000000765	Olr1743	olfactory receptor 1743
Olr1724	NA	294183	ENSRNOG00000030762	Olr1724	olfactory receptor 1724
Olr1701	NA	406013	NULL	Olr1701	olfactory receptor 1701
Olr1704	NA	294155	NULL	Olr1704	olfactory receptor 1704
Olr334	NA	405927	ENSRNOG00000042023	Olr334	olfactory receptor 334
Olr1058	NA	288832	ENSRNOG00000034068	Olr1058	olfactory receptor 1058
Olr881	NA	288792	ENSRNOG00000043125	Olr881	olfactory receptor 881
Olr834	NA	298396	ENSRNOG00000015646	Olr834	olfactory receptor 834
Olr1691	NA	294161	ENSRNOG00000028825	Olr1691	olfactory receptor 1691
Olr604	NA	404855	ENSRNOG00000005880	Olr604	olfactory receptor 604
Olr1700	NA	406012	NULL	Olr1700	olfactory receptor 1700
Olr242	NA	293387	ENSRNOG00000029088	Olr242	olfactory receptor 242
Olr1068	NA	405967	ENSRNOG00000029363	Olr1068	olfactory receptor 1068
Olr1692	NA	405189	ENSRNOG00000032716	Olr1692	olfactory receptor 1692
Olr1029	NA	288850	ENSRNOG00000032476	Olr1029	olfactory receptor 1029
Olr943	NA	288875	ENSRNOG00000033986	Olr943	olfactory receptor 943
Olr903	NA	288808	ENSRNOG00000033317	Olr903	olfactory receptor 903
Olr1694	NA	406008	NULL	Olr1694	olfactory receptor 1694
Olr1714	NA	294175	ENSRNOG00000034085	Olr1714	olfactory receptor 1714
Olr1742	NA	294196	ENSRNOG00000032047	Olr1742	olfactory receptor 1742
Olr1702	NA	294157	ENSRNOG00000033467	Olr1702	olfactory receptor 1702
Olr1406	NA	405064	ENSRNOG00000029930	Olr1406	olfactory receptor 1406
Olr1411	NA	405061	ENSRNOG00000032495	Olr1411	olfactory receptor 1411
Olr1748	NA	405199	ENSRNOG00000028784	Olr1748	olfactory receptor 1748
Olr1589	NA	289251	ENSRNOG00000022387	Olr1589	olfactory receptor 1589
Olr1090	NA	299553	ENSRNOG00000031945	Olr1090	olfactory receptor 1090
Olr1521	NA	287613	ENSRNOG00000030521	Olr1521	olfactory receptor 1521
Olr533	NA	404876	ENSRNOG00000030825	Olr533	olfactory receptor 533
Olr229	NA	293373	ENSRNOG00000033804	Olr229	olfactory receptor 229
Olr1710	NA	405186	ENSRNOG00000030001	Olr1710	olfactory receptor 1710
Olr936	NA	288869	ENSRNOG00000030254	Olr936	olfactory receptor 936
Olr606	NA	405246	NULL	Olr606	olfactory receptor 606
Olr1699	NA	406011	NULL	Olr1699	olfactory receptor 1699
Olr1607	NA	364275	ENSRNOG00000006746	Olr1607	olfactory receptor 1607
Olr1734	NA	406018	ENSRNOG00000028849	Olr1734	olfactory receptor 1734
Olr386	NA	405147	NULL	Olr386	olfactory receptor 386
Olr1387	NA	287241	ENSRNOG00000033170	Olr1387	olfactory receptor 1387
Olr921	NA	366798	ENSRNOG00000030529	Olr921	olfactory receptor 921
Olr486	NA	404887	ENSRNOG00000029884	Olr486	olfactory receptor 486
Olr347	NA	405031	ENSRNOG00000031007	Olr347	olfactory receptor 347
Olr1733	NA	309583	ENSRNOG00000032901	Olr1733	olfactory receptor 1733
Olr1738	NA	406039	ENSRNOG00000029883	Olr1738	olfactory receptor 1738
Olr1049	NA	288840	ENSRNOG00000033846	Olr1049	olfactory receptor 1049
Olr1708	NA	294166	ENSRNOG00000031582	Olr1708	olfactory receptor 1708
Olr1668	NA	294140	ENSRNOG00000029622	Olr1668	olfactory receptor 1668
Olr1746	NA	405201	ENSRNOG00000000769	Olr1746	olfactory receptor 1746
Olr614	NA	295839	ENSRNOG00000030135	Olr614	olfactory receptor 614
Olr1688	NA	294164	ENSRNOG00000030608	Olr1688	olfactory receptor 1688
Olr1722	NA	406016	ENSRNOG00000033696	Olr1722	olfactory receptor 1722
Olr1697	NA	406010	NULL	Olr1697	olfactory receptor 1697
Olr1690	NA	294162	ENSRNOG00000033201	Olr1690	olfactory receptor 1690
Olr1683	NA	294150	ENSRNOG00000033947	Olr1683	olfactory receptor 1683
Olr387	NA	292324	NULL	Olr387	olfactory receptor 387
Olr1055	NA	288835	ENSRNOG00000030191	Olr1055	olfactory receptor 1055
Olr1736	NA	405203	ENSRNOG00000032802	Olr1736	olfactory receptor 1736
Olr1071	NA	288823	ENSRNOG00000008464	Olr1071	olfactory receptor 1071
Olr1399	NA	405990	ENSRNOG00000034132	Olr1399	olfactory receptor 1399
Olr1670	NA	405198	ENSRNOG00000031543	Olr1670	olfactory receptor 1670
Olr1720	NA	406015	ENSRNOG00000032298	Olr1720	olfactory receptor 1720
Olr1364	NA	405150	ENSRNOG00000039764	Olr1364	olfactory receptor 1364
Olr877	NA	404956	ENSRNOG00000043299	Olr877	olfactory receptor 877
Olr1684	NA	294151	ENSRNOG00000040183	Olr1684	olfactory receptor 1684
Olr1616	NA	405129	ENSRNOG00000032305	Olr1616	olfactory receptor 1616
Olr1735	NA	294190	ENSRNOG00000031409	Olr1735	olfactory receptor 1735
biological process----sensory perception of chemical stimulus----GO:0007606
C=1342;O=107;E=62.02;R=1.73;rawP=8.96e-09;adjP=1.10e-06
Olr93	NA	293234	ENSRNOG00000015819	Olr93	olfactory receptor 93
Olr1064	NA	405966	NULL	Olr1064	olfactory receptor 1064
Olr1707	NA	406014	ENSRNOG00000030436	Olr1707	olfactory receptor 1707
Olr1673	NA	294143	ENSRNOG00000029369	Olr1673	olfactory receptor 1673
Olr1695	NA	294159	ENSRNOG00000000746	Olr1695	olfactory receptor 1695
Olr188	NA	405918	ENSRNOG00000017351	Olr188	olfactory receptor 188
Olr1408	NA	405063	ENSRNOG00000030651	Olr1408	olfactory receptor 1408
Olr951	NA	288879	ENSRNOG00000029577	Olr951	olfactory receptor 951
Olr1739	NA	405202	ENSRNOG00000031048	Olr1739	olfactory receptor 1739
Olr1051	NA	288839	ENSRNOG00000032025	Olr1051	olfactory receptor 1051
Olr1073	NA	405362	ENSRNOG00000031688	Olr1073	olfactory receptor 1073
Olr50	NA	293210	NULL	Olr50	olfactory receptor 50
Olr1397	NA	405988	ENSRNOG00000029739	Olr1397	olfactory receptor 1397
Olr1689	NA	405190	ENSRNOG00000033112	Olr1689	olfactory receptor 1689
Olr1107	NA	300202	ENSRNOG00000010787	Olr1107	olfactory receptor 1107
Olr1671	NA	294138	NULL	Olr1671	olfactory receptor 1671
Olr880	NA	288790	ENSRNOG00000042424	Olr880	olfactory receptor 880
Olr1079	NA	404960	ENSRNOG00000032956	Olr1079	olfactory receptor 1079
Olr1693	NA	365523	ENSRNOG00000000749	Olr1693	olfactory receptor 1693
Olr423	NA	296685	ENSRNOG00000031803	Olr423	olfactory receptor 423
Olr88	NA	405013	NULL	Olr88	olfactory receptor 88
Olr1709	NA	309578	ENSRNOG00000032998	Olr1709	olfactory receptor 1709
Olr681	NA	404824	ENSRNOG00000033104	Olr681	olfactory receptor 681
Olr1087	NA	299586	ENSRNOG00000007348	Olr1087	olfactory receptor 1087
Olr1696	NA	294158	NULL	Olr1696	olfactory receptor 1696
Olr878	NA	304610	ENSRNOG00000043334	Olr878	olfactory receptor 878
Olr836	NA	298394	NULL	Olr836	olfactory receptor 836
Olr1705	NA	405188	ENSRNOG00000040159	Olr1705	olfactory receptor 1705
Olr1682	NA	405191	ENSRNOG00000030957	Olr1682	olfactory receptor 1682
Olr984	NA	405964	ENSRNOG00000034053	Olr984	olfactory receptor 984
Olr1750	NA	294204	ENSRNOG00000043481	Olr1750	olfactory receptor 1750
Olr1372	NA	287083	NULL	Olr1372	olfactory receptor 1372
Olr1744	NA	294198	ENSRNOG00000029420	Olr1744	olfactory receptor 1744
Olr896	NA	288813	ENSRNOG00000031510	Olr896	olfactory receptor 896
Olr329	NA	293773	ENSRNOG00000021083	Olr329	olfactory receptor 329
Olr235	NA	293381	ENSRNOG00000034296	Olr235	olfactory receptor 235
Olr130	NA	293268	ENSRNOG00000031983	Olr130	olfactory receptor 130
Nfic	NA	29228	ENSRNOG00000004505	Nfic	nuclear factor I/C
Olr1687	NA	309574	ENSRNOG00000033616	Olr1687	olfactory receptor 1687
Olr1060	NA	404904	ENSRNOG00000031181	Olr1060	olfactory receptor 1060
Olr1678	NA	405194	ENSRNOG00000033237	Olr1678	olfactory receptor 1678
Olr1726	NA	405204	ENSRNOG00000032209	Olr1726	olfactory receptor 1726
Olr1743	NA	294197	ENSRNOG00000000765	Olr1743	olfactory receptor 1743
Olr1724	NA	294183	ENSRNOG00000030762	Olr1724	olfactory receptor 1724
Olr1701	NA	406013	NULL	Olr1701	olfactory receptor 1701
Olr1704	NA	294155	NULL	Olr1704	olfactory receptor 1704
Olr334	NA	405927	ENSRNOG00000042023	Olr334	olfactory receptor 334
Olr1058	NA	288832	ENSRNOG00000034068	Olr1058	olfactory receptor 1058
Olr881	NA	288792	ENSRNOG00000043125	Olr881	olfactory receptor 881
Olr834	NA	298396	ENSRNOG00000015646	Olr834	olfactory receptor 834
Olr1691	NA	294161	ENSRNOG00000028825	Olr1691	olfactory receptor 1691
Olr604	NA	404855	ENSRNOG00000005880	Olr604	olfactory receptor 604
Olr1700	NA	406012	NULL	Olr1700	olfactory receptor 1700
Olr242	NA	293387	ENSRNOG00000029088	Olr242	olfactory receptor 242
Olr1068	NA	405967	ENSRNOG00000029363	Olr1068	olfactory receptor 1068
Olr1692	NA	405189	ENSRNOG00000032716	Olr1692	olfactory receptor 1692
Olr1029	NA	288850	ENSRNOG00000032476	Olr1029	olfactory receptor 1029
Olr943	NA	288875	ENSRNOG00000033986	Olr943	olfactory receptor 943
Olr903	NA	288808	ENSRNOG00000033317	Olr903	olfactory receptor 903
Olr1694	NA	406008	NULL	Olr1694	olfactory receptor 1694
Olr1714	NA	294175	ENSRNOG00000034085	Olr1714	olfactory receptor 1714
Olr1742	NA	294196	ENSRNOG00000032047	Olr1742	olfactory receptor 1742
Olr1702	NA	294157	ENSRNOG00000033467	Olr1702	olfactory receptor 1702
Olr1406	NA	405064	ENSRNOG00000029930	Olr1406	olfactory receptor 1406
Olr1411	NA	405061	ENSRNOG00000032495	Olr1411	olfactory receptor 1411
Olr1748	NA	405199	ENSRNOG00000028784	Olr1748	olfactory receptor 1748
Olr1589	NA	289251	ENSRNOG00000022387	Olr1589	olfactory receptor 1589
Olr1090	NA	299553	ENSRNOG00000031945	Olr1090	olfactory receptor 1090
Olr1521	NA	287613	ENSRNOG00000030521	Olr1521	olfactory receptor 1521
Olr533	NA	404876	ENSRNOG00000030825	Olr533	olfactory receptor 533
Olr229	NA	293373	ENSRNOG00000033804	Olr229	olfactory receptor 229
Olr1710	NA	405186	ENSRNOG00000030001	Olr1710	olfactory receptor 1710
Olr936	NA	288869	ENSRNOG00000030254	Olr936	olfactory receptor 936
Olr606	NA	405246	NULL	Olr606	olfactory receptor 606
Olr1699	NA	406011	NULL	Olr1699	olfactory receptor 1699
Olr1607	NA	364275	ENSRNOG00000006746	Olr1607	olfactory receptor 1607
Olr1734	NA	406018	ENSRNOG00000028849	Olr1734	olfactory receptor 1734
Olr386	NA	405147	NULL	Olr386	olfactory receptor 386
Olr1387	NA	287241	ENSRNOG00000033170	Olr1387	olfactory receptor 1387
Olr921	NA	366798	ENSRNOG00000030529	Olr921	olfactory receptor 921
Olr486	NA	404887	ENSRNOG00000029884	Olr486	olfactory receptor 486
Olr347	NA	405031	ENSRNOG00000031007	Olr347	olfactory receptor 347
Olr1733	NA	309583	ENSRNOG00000032901	Olr1733	olfactory receptor 1733
Olr1738	NA	406039	ENSRNOG00000029883	Olr1738	olfactory receptor 1738
Vegp1	NA	65039	ENSRNOG00000033761	Vegp1	von Ebners gland protein 1
Olr1049	NA	288840	ENSRNOG00000033846	Olr1049	olfactory receptor 1049
Olr1708	NA	294166	ENSRNOG00000031582	Olr1708	olfactory receptor 1708
Olr1668	NA	294140	ENSRNOG00000029622	Olr1668	olfactory receptor 1668
Olr1746	NA	405201	ENSRNOG00000000769	Olr1746	olfactory receptor 1746
Olr614	NA	295839	ENSRNOG00000030135	Olr614	olfactory receptor 614
Olr1688	NA	294164	ENSRNOG00000030608	Olr1688	olfactory receptor 1688
Olr1722	NA	406016	ENSRNOG00000033696	Olr1722	olfactory receptor 1722
Olr1697	NA	406010	NULL	Olr1697	olfactory receptor 1697
Olr1690	NA	294162	ENSRNOG00000033201	Olr1690	olfactory receptor 1690
Olr1683	NA	294150	ENSRNOG00000033947	Olr1683	olfactory receptor 1683
Olr387	NA	292324	NULL	Olr387	olfactory receptor 387
Olr1055	NA	288835	ENSRNOG00000030191	Olr1055	olfactory receptor 1055
Olr1736	NA	405203	ENSRNOG00000032802	Olr1736	olfactory receptor 1736
Olr1071	NA	288823	ENSRNOG00000008464	Olr1071	olfactory receptor 1071
Olr1399	NA	405990	ENSRNOG00000034132	Olr1399	olfactory receptor 1399
Olr1670	NA	405198	ENSRNOG00000031543	Olr1670	olfactory receptor 1670
Olr1720	NA	406015	ENSRNOG00000032298	Olr1720	olfactory receptor 1720
Olr1364	NA	405150	ENSRNOG00000039764	Olr1364	olfactory receptor 1364
Olr877	NA	404956	ENSRNOG00000043299	Olr877	olfactory receptor 877
Olr1684	NA	294151	ENSRNOG00000040183	Olr1684	olfactory receptor 1684
Olr1616	NA	405129	ENSRNOG00000032305	Olr1616	olfactory receptor 1616
Olr1735	NA	294190	ENSRNOG00000031409	Olr1735	olfactory receptor 1735
biological process----detection of stimulus----GO:0051606
C=1350;O=107;E=62.39;R=1.71;rawP=1.24e-08;adjP=1.42e-06
Olr93	NA	293234	ENSRNOG00000015819	Olr93	olfactory receptor 93
Olr1064	NA	405966	NULL	Olr1064	olfactory receptor 1064
Olr1707	NA	406014	ENSRNOG00000030436	Olr1707	olfactory receptor 1707
Olr1673	NA	294143	ENSRNOG00000029369	Olr1673	olfactory receptor 1673
Olr1695	NA	294159	ENSRNOG00000000746	Olr1695	olfactory receptor 1695
Olr188	NA	405918	ENSRNOG00000017351	Olr188	olfactory receptor 188
Olr1408	NA	405063	ENSRNOG00000030651	Olr1408	olfactory receptor 1408
Olr951	NA	288879	ENSRNOG00000029577	Olr951	olfactory receptor 951
Olr1739	NA	405202	ENSRNOG00000031048	Olr1739	olfactory receptor 1739
Olr1051	NA	288839	ENSRNOG00000032025	Olr1051	olfactory receptor 1051
Olr1073	NA	405362	ENSRNOG00000031688	Olr1073	olfactory receptor 1073
Olr50	NA	293210	NULL	Olr50	olfactory receptor 50
Olr1397	NA	405988	ENSRNOG00000029739	Olr1397	olfactory receptor 1397
Olr1689	NA	405190	ENSRNOG00000033112	Olr1689	olfactory receptor 1689
Olr1107	NA	300202	ENSRNOG00000010787	Olr1107	olfactory receptor 1107
Olr1671	NA	294138	NULL	Olr1671	olfactory receptor 1671
Olr880	NA	288790	ENSRNOG00000042424	Olr880	olfactory receptor 880
Olr1079	NA	404960	ENSRNOG00000032956	Olr1079	olfactory receptor 1079
Olr1693	NA	365523	ENSRNOG00000000749	Olr1693	olfactory receptor 1693
Olr423	NA	296685	ENSRNOG00000031803	Olr423	olfactory receptor 423
Olr88	NA	405013	NULL	Olr88	olfactory receptor 88
Olr1709	NA	309578	ENSRNOG00000032998	Olr1709	olfactory receptor 1709
Olr681	NA	404824	ENSRNOG00000033104	Olr681	olfactory receptor 681
Olr1087	NA	299586	ENSRNOG00000007348	Olr1087	olfactory receptor 1087
Olr1696	NA	294158	NULL	Olr1696	olfactory receptor 1696
Olr878	NA	304610	ENSRNOG00000043334	Olr878	olfactory receptor 878
Olr836	NA	298394	NULL	Olr836	olfactory receptor 836
Olr1705	NA	405188	ENSRNOG00000040159	Olr1705	olfactory receptor 1705
Olr1682	NA	405191	ENSRNOG00000030957	Olr1682	olfactory receptor 1682
Olr984	NA	405964	ENSRNOG00000034053	Olr984	olfactory receptor 984
Olr1750	NA	294204	ENSRNOG00000043481	Olr1750	olfactory receptor 1750
Olr1372	NA	287083	NULL	Olr1372	olfactory receptor 1372
Olr1744	NA	294198	ENSRNOG00000029420	Olr1744	olfactory receptor 1744
Olr896	NA	288813	ENSRNOG00000031510	Olr896	olfactory receptor 896
Pde6b	NA	289878	ENSRNOG00000000065	Pde6b	phosphodiesterase 6B, cGMP-specific, rod, beta
Olr329	NA	293773	ENSRNOG00000021083	Olr329	olfactory receptor 329
Olr235	NA	293381	ENSRNOG00000034296	Olr235	olfactory receptor 235
Olr130	NA	293268	ENSRNOG00000031983	Olr130	olfactory receptor 130
Olr1687	NA	309574	ENSRNOG00000033616	Olr1687	olfactory receptor 1687
Olr1060	NA	404904	ENSRNOG00000031181	Olr1060	olfactory receptor 1060
Olr1678	NA	405194	ENSRNOG00000033237	Olr1678	olfactory receptor 1678
Olr1726	NA	405204	ENSRNOG00000032209	Olr1726	olfactory receptor 1726
Olr1743	NA	294197	ENSRNOG00000000765	Olr1743	olfactory receptor 1743
Olr1724	NA	294183	ENSRNOG00000030762	Olr1724	olfactory receptor 1724
Olr1701	NA	406013	NULL	Olr1701	olfactory receptor 1701
Olr1704	NA	294155	NULL	Olr1704	olfactory receptor 1704
Olr334	NA	405927	ENSRNOG00000042023	Olr334	olfactory receptor 334
Olr1058	NA	288832	ENSRNOG00000034068	Olr1058	olfactory receptor 1058
Olr881	NA	288792	ENSRNOG00000043125	Olr881	olfactory receptor 881
Olr834	NA	298396	ENSRNOG00000015646	Olr834	olfactory receptor 834
Olr1691	NA	294161	ENSRNOG00000028825	Olr1691	olfactory receptor 1691
Olr604	NA	404855	ENSRNOG00000005880	Olr604	olfactory receptor 604
Olr1700	NA	406012	NULL	Olr1700	olfactory receptor 1700
Olr242	NA	293387	ENSRNOG00000029088	Olr242	olfactory receptor 242
Olr1068	NA	405967	ENSRNOG00000029363	Olr1068	olfactory receptor 1068
Olr1692	NA	405189	ENSRNOG00000032716	Olr1692	olfactory receptor 1692
Olr1029	NA	288850	ENSRNOG00000032476	Olr1029	olfactory receptor 1029
Olr943	NA	288875	ENSRNOG00000033986	Olr943	olfactory receptor 943
Olr903	NA	288808	ENSRNOG00000033317	Olr903	olfactory receptor 903
Olr1694	NA	406008	NULL	Olr1694	olfactory receptor 1694
Olr1714	NA	294175	ENSRNOG00000034085	Olr1714	olfactory receptor 1714
Olr1742	NA	294196	ENSRNOG00000032047	Olr1742	olfactory receptor 1742
Olr1702	NA	294157	ENSRNOG00000033467	Olr1702	olfactory receptor 1702
Olr1406	NA	405064	ENSRNOG00000029930	Olr1406	olfactory receptor 1406
Olr1411	NA	405061	ENSRNOG00000032495	Olr1411	olfactory receptor 1411
Olr1748	NA	405199	ENSRNOG00000028784	Olr1748	olfactory receptor 1748
Olr1589	NA	289251	ENSRNOG00000022387	Olr1589	olfactory receptor 1589
Olr1090	NA	299553	ENSRNOG00000031945	Olr1090	olfactory receptor 1090
Olr1521	NA	287613	ENSRNOG00000030521	Olr1521	olfactory receptor 1521
Olr533	NA	404876	ENSRNOG00000030825	Olr533	olfactory receptor 533
Olr229	NA	293373	ENSRNOG00000033804	Olr229	olfactory receptor 229
Olr1710	NA	405186	ENSRNOG00000030001	Olr1710	olfactory receptor 1710
Olr936	NA	288869	ENSRNOG00000030254	Olr936	olfactory receptor 936
Olr606	NA	405246	NULL	Olr606	olfactory receptor 606
Tulp1	NA	309900	ENSRNOG00000000507	Tulp1	tubby like protein 1
Olr1699	NA	406011	NULL	Olr1699	olfactory receptor 1699
Olr1607	NA	364275	ENSRNOG00000006746	Olr1607	olfactory receptor 1607
Olr1734	NA	406018	ENSRNOG00000028849	Olr1734	olfactory receptor 1734
Olr386	NA	405147	NULL	Olr386	olfactory receptor 386
Olr1387	NA	287241	ENSRNOG00000033170	Olr1387	olfactory receptor 1387
Olr921	NA	366798	ENSRNOG00000030529	Olr921	olfactory receptor 921
Olr486	NA	404887	ENSRNOG00000029884	Olr486	olfactory receptor 486
Olr347	NA	405031	ENSRNOG00000031007	Olr347	olfactory receptor 347
Olr1733	NA	309583	ENSRNOG00000032901	Olr1733	olfactory receptor 1733
Olr1738	NA	406039	ENSRNOG00000029883	Olr1738	olfactory receptor 1738
Olr1049	NA	288840	ENSRNOG00000033846	Olr1049	olfactory receptor 1049
Olr1708	NA	294166	ENSRNOG00000031582	Olr1708	olfactory receptor 1708
Olr1668	NA	294140	ENSRNOG00000029622	Olr1668	olfactory receptor 1668
Olr1746	NA	405201	ENSRNOG00000000769	Olr1746	olfactory receptor 1746
Olr614	NA	295839	ENSRNOG00000030135	Olr614	olfactory receptor 614
Olr1688	NA	294164	ENSRNOG00000030608	Olr1688	olfactory receptor 1688
Olr1722	NA	406016	ENSRNOG00000033696	Olr1722	olfactory receptor 1722
Olr1697	NA	406010	NULL	Olr1697	olfactory receptor 1697
Olr1690	NA	294162	ENSRNOG00000033201	Olr1690	olfactory receptor 1690
Olr1683	NA	294150	ENSRNOG00000033947	Olr1683	olfactory receptor 1683
Olr387	NA	292324	NULL	Olr387	olfactory receptor 387
Olr1055	NA	288835	ENSRNOG00000030191	Olr1055	olfactory receptor 1055
Olr1736	NA	405203	ENSRNOG00000032802	Olr1736	olfactory receptor 1736
Olr1071	NA	288823	ENSRNOG00000008464	Olr1071	olfactory receptor 1071
Olr1399	NA	405990	ENSRNOG00000034132	Olr1399	olfactory receptor 1399
Olr1670	NA	405198	ENSRNOG00000031543	Olr1670	olfactory receptor 1670
Olr1720	NA	406015	ENSRNOG00000032298	Olr1720	olfactory receptor 1720
Olr1364	NA	405150	ENSRNOG00000039764	Olr1364	olfactory receptor 1364
Olr877	NA	404956	ENSRNOG00000043299	Olr877	olfactory receptor 877
Olr1684	NA	294151	ENSRNOG00000040183	Olr1684	olfactory receptor 1684
Olr1616	NA	405129	ENSRNOG00000032305	Olr1616	olfactory receptor 1616
Olr1735	NA	294190	ENSRNOG00000031409	Olr1735	olfactory receptor 1735
biological process----sensory perception----GO:0007600
C=1540;O=119;E=71.18;R=1.67;rawP=6.89e-09;adjP=9.19e-07
Olr93	NA	293234	ENSRNOG00000015819	Olr93	olfactory receptor 93
Olr1064	NA	405966	NULL	Olr1064	olfactory receptor 1064
Olr1707	NA	406014	ENSRNOG00000030436	Olr1707	olfactory receptor 1707
Olr1673	NA	294143	ENSRNOG00000029369	Olr1673	olfactory receptor 1673
Olr1695	NA	294159	ENSRNOG00000000746	Olr1695	olfactory receptor 1695
Olr188	NA	405918	ENSRNOG00000017351	Olr188	olfactory receptor 188
Mip	NA	25480	ENSRNOG00000003132	Mip	major intrinsic protein of lens fiber
Olr1408	NA	405063	ENSRNOG00000030651	Olr1408	olfactory receptor 1408
Olr951	NA	288879	ENSRNOG00000029577	Olr951	olfactory receptor 951
Olr1739	NA	405202	ENSRNOG00000031048	Olr1739	olfactory receptor 1739
Olr1051	NA	288839	ENSRNOG00000032025	Olr1051	olfactory receptor 1051
Olr1073	NA	405362	ENSRNOG00000031688	Olr1073	olfactory receptor 1073
Olr50	NA	293210	NULL	Olr50	olfactory receptor 50
Olr1397	NA	405988	ENSRNOG00000029739	Olr1397	olfactory receptor 1397
Olr1689	NA	405190	ENSRNOG00000033112	Olr1689	olfactory receptor 1689
Olr1107	NA	300202	ENSRNOG00000010787	Olr1107	olfactory receptor 1107
Olr1671	NA	294138	NULL	Olr1671	olfactory receptor 1671
Olr880	NA	288790	ENSRNOG00000042424	Olr880	olfactory receptor 880
Olr1079	NA	404960	ENSRNOG00000032956	Olr1079	olfactory receptor 1079
Olr1693	NA	365523	ENSRNOG00000000749	Olr1693	olfactory receptor 1693
Olr423	NA	296685	ENSRNOG00000031803	Olr423	olfactory receptor 423
Olr88	NA	405013	NULL	Olr88	olfactory receptor 88
Olr1709	NA	309578	ENSRNOG00000032998	Olr1709	olfactory receptor 1709
Olr681	NA	404824	ENSRNOG00000033104	Olr681	olfactory receptor 681
Olr1087	NA	299586	ENSRNOG00000007348	Olr1087	olfactory receptor 1087
Olr1696	NA	294158	NULL	Olr1696	olfactory receptor 1696
Olr878	NA	304610	ENSRNOG00000043334	Olr878	olfactory receptor 878
Olr836	NA	298394	NULL	Olr836	olfactory receptor 836
Olr1705	NA	405188	ENSRNOG00000040159	Olr1705	olfactory receptor 1705
Olr1682	NA	405191	ENSRNOG00000030957	Olr1682	olfactory receptor 1682
Olr984	NA	405964	ENSRNOG00000034053	Olr984	olfactory receptor 984
Olr1750	NA	294204	ENSRNOG00000043481	Olr1750	olfactory receptor 1750
Col11a2	NA	294279	ENSRNOG00000000463	Col11a2	collagen, type XI, alpha 2
Olr1372	NA	287083	NULL	Olr1372	olfactory receptor 1372
Olr1744	NA	294198	ENSRNOG00000029420	Olr1744	olfactory receptor 1744
Olr896	NA	288813	ENSRNOG00000031510	Olr896	olfactory receptor 896
Nmu	NA	63887	ENSRNOG00000002164	Nmu	neuromedin U
Olr329	NA	293773	ENSRNOG00000021083	Olr329	olfactory receptor 329
Olr235	NA	293381	ENSRNOG00000034296	Olr235	olfactory receptor 235
Olr130	NA	293268	ENSRNOG00000031983	Olr130	olfactory receptor 130
Nfic	NA	29228	ENSRNOG00000004505	Nfic	nuclear factor I/C
Chd7	NA	312974	ENSRNOG00000006689	Chd7	chromodomain helicase DNA binding protein 7
Olr1687	NA	309574	ENSRNOG00000033616	Olr1687	olfactory receptor 1687
Olr1060	NA	404904	ENSRNOG00000031181	Olr1060	olfactory receptor 1060
Olr1678	NA	405194	ENSRNOG00000033237	Olr1678	olfactory receptor 1678
Olr1726	NA	405204	ENSRNOG00000032209	Olr1726	olfactory receptor 1726
Olr1743	NA	294197	ENSRNOG00000000765	Olr1743	olfactory receptor 1743
Olr1724	NA	294183	ENSRNOG00000030762	Olr1724	olfactory receptor 1724
Olr1701	NA	406013	NULL	Olr1701	olfactory receptor 1701
Olr1704	NA	294155	NULL	Olr1704	olfactory receptor 1704
Olr334	NA	405927	ENSRNOG00000042023	Olr334	olfactory receptor 334
Olr1058	NA	288832	ENSRNOG00000034068	Olr1058	olfactory receptor 1058
Olr881	NA	288792	ENSRNOG00000043125	Olr881	olfactory receptor 881
Olr834	NA	298396	ENSRNOG00000015646	Olr834	olfactory receptor 834
Ercc6	NA	306274	ENSRNOG00000030017	Ercc6	excision repair cross-complementing rodent repair deficiency, complementation group 6
Olr1691	NA	294161	ENSRNOG00000028825	Olr1691	olfactory receptor 1691
Olr604	NA	404855	ENSRNOG00000005880	Olr604	olfactory receptor 604
Casp3	NA	25402	ENSRNOG00000010475	Casp3	caspase 3
Olr1700	NA	406012	NULL	Olr1700	olfactory receptor 1700
Olr242	NA	293387	ENSRNOG00000029088	Olr242	olfactory receptor 242
Olr1068	NA	405967	ENSRNOG00000029363	Olr1068	olfactory receptor 1068
Olr1692	NA	405189	ENSRNOG00000032716	Olr1692	olfactory receptor 1692
Olr1029	NA	288850	ENSRNOG00000032476	Olr1029	olfactory receptor 1029
Olr943	NA	288875	ENSRNOG00000033986	Olr943	olfactory receptor 943
Olr903	NA	288808	ENSRNOG00000033317	Olr903	olfactory receptor 903
Olr1694	NA	406008	NULL	Olr1694	olfactory receptor 1694
Olr1714	NA	294175	ENSRNOG00000034085	Olr1714	olfactory receptor 1714
Olr1742	NA	294196	ENSRNOG00000032047	Olr1742	olfactory receptor 1742
Olr1702	NA	294157	ENSRNOG00000033467	Olr1702	olfactory receptor 1702
Olr1406	NA	405064	ENSRNOG00000029930	Olr1406	olfactory receptor 1406
Olr1411	NA	405061	ENSRNOG00000032495	Olr1411	olfactory receptor 1411
Olr1748	NA	405199	ENSRNOG00000028784	Olr1748	olfactory receptor 1748
Olr1589	NA	289251	ENSRNOG00000022387	Olr1589	olfactory receptor 1589
Olr1090	NA	299553	ENSRNOG00000031945	Olr1090	olfactory receptor 1090
Olr1521	NA	287613	ENSRNOG00000030521	Olr1521	olfactory receptor 1521
Kcnma1	NA	83731	ENSRNOG00000005985	Kcnma1	potassium large conductance calcium-activated channel, subfamily M, alpha member 1
Olr533	NA	404876	ENSRNOG00000030825	Olr533	olfactory receptor 533
Olr229	NA	293373	ENSRNOG00000033804	Olr229	olfactory receptor 229
Olr1710	NA	405186	ENSRNOG00000030001	Olr1710	olfactory receptor 1710
Olr936	NA	288869	ENSRNOG00000030254	Olr936	olfactory receptor 936
Olr606	NA	405246	NULL	Olr606	olfactory receptor 606
Olr1699	NA	406011	NULL	Olr1699	olfactory receptor 1699
Olr1607	NA	364275	ENSRNOG00000006746	Olr1607	olfactory receptor 1607
Fbxo11	NA	301674	ENSRNOG00000016396	Fbxo11	F-box protein 11
Olr1734	NA	406018	ENSRNOG00000028849	Olr1734	olfactory receptor 1734
Olr386	NA	405147	NULL	Olr386	olfactory receptor 386
Olr1387	NA	287241	ENSRNOG00000033170	Olr1387	olfactory receptor 1387
Olr921	NA	366798	ENSRNOG00000030529	Olr921	olfactory receptor 921
Tmprss3	NA	309665	ENSRNOG00000001165	Tmprss3	transmembrane protease, serine 3
Olr486	NA	404887	ENSRNOG00000029884	Olr486	olfactory receptor 486
Olr347	NA	405031	ENSRNOG00000031007	Olr347	olfactory receptor 347
Olr1733	NA	309583	ENSRNOG00000032901	Olr1733	olfactory receptor 1733
Olr1738	NA	406039	ENSRNOG00000029883	Olr1738	olfactory receptor 1738
Vegp1	NA	65039	ENSRNOG00000033761	Vegp1	von Ebners gland protein 1
Olr1049	NA	288840	ENSRNOG00000033846	Olr1049	olfactory receptor 1049
Lhfpl5	NA	294303	ENSRNOG00000022283	Lhfpl5	lipoma HMGIC fusion partner-like 5
Olr1708	NA	294166	ENSRNOG00000031582	Olr1708	olfactory receptor 1708
Olr1668	NA	294140	ENSRNOG00000029622	Olr1668	olfactory receptor 1668
Olr1746	NA	405201	ENSRNOG00000000769	Olr1746	olfactory receptor 1746
Olr614	NA	295839	ENSRNOG00000030135	Olr614	olfactory receptor 614
Olr1688	NA	294164	ENSRNOG00000030608	Olr1688	olfactory receptor 1688
Th	NA	25085	ENSRNOG00000020410	Th	tyrosine hydroxylase
Olr1722	NA	406016	ENSRNOG00000033696	Olr1722	olfactory receptor 1722
Olr1697	NA	406010	NULL	Olr1697	olfactory receptor 1697
Olr1690	NA	294162	ENSRNOG00000033201	Olr1690	olfactory receptor 1690
Olr1683	NA	294150	ENSRNOG00000033947	Olr1683	olfactory receptor 1683
Olr387	NA	292324	NULL	Olr387	olfactory receptor 387
Olr1055	NA	288835	ENSRNOG00000030191	Olr1055	olfactory receptor 1055
Olr1736	NA	405203	ENSRNOG00000032802	Olr1736	olfactory receptor 1736
Olr1071	NA	288823	ENSRNOG00000008464	Olr1071	olfactory receptor 1071
Olr1399	NA	405990	ENSRNOG00000034132	Olr1399	olfactory receptor 1399
Olr1670	NA	405198	ENSRNOG00000031543	Olr1670	olfactory receptor 1670
Olr1720	NA	406015	ENSRNOG00000032298	Olr1720	olfactory receptor 1720
Olr1364	NA	405150	ENSRNOG00000039764	Olr1364	olfactory receptor 1364
Npy1r	NA	29358	ENSRNOG00000014149	Npy1r	neuropeptide Y receptor Y1
Olr877	NA	404956	ENSRNOG00000043299	Olr877	olfactory receptor 877
Olr1684	NA	294151	ENSRNOG00000040183	Olr1684	olfactory receptor 1684
Olr1616	NA	405129	ENSRNOG00000032305	Olr1616	olfactory receptor 1616
Olr1735	NA	294190	ENSRNOG00000031409	Olr1735	olfactory receptor 1735
biological process----cognition----GO:0050890
C=1657;O=126;E=76.58;R=1.65;rawP=5.88e-09;adjP=9.19e-07
Olr93	NA	293234	ENSRNOG00000015819	Olr93	olfactory receptor 93
Olr1064	NA	405966	NULL	Olr1064	olfactory receptor 1064
Olr1707	NA	406014	ENSRNOG00000030436	Olr1707	olfactory receptor 1707
Olr1673	NA	294143	ENSRNOG00000029369	Olr1673	olfactory receptor 1673
Olr1695	NA	294159	ENSRNOG00000000746	Olr1695	olfactory receptor 1695
Olr188	NA	405918	ENSRNOG00000017351	Olr188	olfactory receptor 188
Mip	NA	25480	ENSRNOG00000003132	Mip	major intrinsic protein of lens fiber
Olr1408	NA	405063	ENSRNOG00000030651	Olr1408	olfactory receptor 1408
Olr951	NA	288879	ENSRNOG00000029577	Olr951	olfactory receptor 951
Olr1739	NA	405202	ENSRNOG00000031048	Olr1739	olfactory receptor 1739
Olr1051	NA	288839	ENSRNOG00000032025	Olr1051	olfactory receptor 1051
Olr1073	NA	405362	ENSRNOG00000031688	Olr1073	olfactory receptor 1073
Olr50	NA	293210	NULL	Olr50	olfactory receptor 50
Olr1397	NA	405988	ENSRNOG00000029739	Olr1397	olfactory receptor 1397
Olr1689	NA	405190	ENSRNOG00000033112	Olr1689	olfactory receptor 1689
Olr1107	NA	300202	ENSRNOG00000010787	Olr1107	olfactory receptor 1107
Olr1671	NA	294138	NULL	Olr1671	olfactory receptor 1671
Olr880	NA	288790	ENSRNOG00000042424	Olr880	olfactory receptor 880
Olr1079	NA	404960	ENSRNOG00000032956	Olr1079	olfactory receptor 1079
Olr1693	NA	365523	ENSRNOG00000000749	Olr1693	olfactory receptor 1693
Olr423	NA	296685	ENSRNOG00000031803	Olr423	olfactory receptor 423
Olr88	NA	405013	NULL	Olr88	olfactory receptor 88
Olr1709	NA	309578	ENSRNOG00000032998	Olr1709	olfactory receptor 1709
Syngap1	NA	192117	ENSRNOG00000000483	Syngap1	synaptic Ras GTPase activating protein 1 homolog (rat)
Olr681	NA	404824	ENSRNOG00000033104	Olr681	olfactory receptor 681
Olr1087	NA	299586	ENSRNOG00000007348	Olr1087	olfactory receptor 1087
Olr1696	NA	294158	NULL	Olr1696	olfactory receptor 1696
Olr878	NA	304610	ENSRNOG00000043334	Olr878	olfactory receptor 878
Olr836	NA	298394	NULL	Olr836	olfactory receptor 836
Olr1705	NA	405188	ENSRNOG00000040159	Olr1705	olfactory receptor 1705
Olr1682	NA	405191	ENSRNOG00000030957	Olr1682	olfactory receptor 1682
Olr984	NA	405964	ENSRNOG00000034053	Olr984	olfactory receptor 984
Olr1750	NA	294204	ENSRNOG00000043481	Olr1750	olfactory receptor 1750
Col11a2	NA	294279	ENSRNOG00000000463	Col11a2	collagen, type XI, alpha 2
Olr1372	NA	287083	NULL	Olr1372	olfactory receptor 1372
Glp1r	NA	25051	ENSRNOG00000001152	Glp1r	glucagon-like peptide 1 receptor
Olr1744	NA	294198	ENSRNOG00000029420	Olr1744	olfactory receptor 1744
Olr896	NA	288813	ENSRNOG00000031510	Olr896	olfactory receptor 896
Nmu	NA	63887	ENSRNOG00000002164	Nmu	neuromedin U
Olr329	NA	293773	ENSRNOG00000021083	Olr329	olfactory receptor 329
Olr235	NA	293381	ENSRNOG00000034296	Olr235	olfactory receptor 235
Olr130	NA	293268	ENSRNOG00000031983	Olr130	olfactory receptor 130
Nfic	NA	29228	ENSRNOG00000004505	Nfic	nuclear factor I/C
Chd7	NA	312974	ENSRNOG00000006689	Chd7	chromodomain helicase DNA binding protein 7
Olr1687	NA	309574	ENSRNOG00000033616	Olr1687	olfactory receptor 1687
Olr1060	NA	404904	ENSRNOG00000031181	Olr1060	olfactory receptor 1060
Olr1678	NA	405194	ENSRNOG00000033237	Olr1678	olfactory receptor 1678
Olr1726	NA	405204	ENSRNOG00000032209	Olr1726	olfactory receptor 1726
Olr1743	NA	294197	ENSRNOG00000000765	Olr1743	olfactory receptor 1743
Olr1724	NA	294183	ENSRNOG00000030762	Olr1724	olfactory receptor 1724
Olr1701	NA	406013	NULL	Olr1701	olfactory receptor 1701
Olr1704	NA	294155	NULL	Olr1704	olfactory receptor 1704
Olr334	NA	405927	ENSRNOG00000042023	Olr334	olfactory receptor 334
Olr1058	NA	288832	ENSRNOG00000034068	Olr1058	olfactory receptor 1058
Olr881	NA	288792	ENSRNOG00000043125	Olr881	olfactory receptor 881
Olr834	NA	298396	ENSRNOG00000015646	Olr834	olfactory receptor 834
Ercc6	NA	306274	ENSRNOG00000030017	Ercc6	excision repair cross-complementing rodent repair deficiency, complementation group 6
Shc3	NA	114858	ENSRNOG00000014366	Shc3	SHC (Src homology 2 domain containing) transforming protein 3
Olr1691	NA	294161	ENSRNOG00000028825	Olr1691	olfactory receptor 1691
Olr604	NA	404855	ENSRNOG00000005880	Olr604	olfactory receptor 604
Casp3	NA	25402	ENSRNOG00000010475	Casp3	caspase 3
Olr1700	NA	406012	NULL	Olr1700	olfactory receptor 1700
Olr242	NA	293387	ENSRNOG00000029088	Olr242	olfactory receptor 242
Olr1068	NA	405967	ENSRNOG00000029363	Olr1068	olfactory receptor 1068
Olr1692	NA	405189	ENSRNOG00000032716	Olr1692	olfactory receptor 1692
Olr1029	NA	288850	ENSRNOG00000032476	Olr1029	olfactory receptor 1029
Olr943	NA	288875	ENSRNOG00000033986	Olr943	olfactory receptor 943
Olr903	NA	288808	ENSRNOG00000033317	Olr903	olfactory receptor 903
Olr1694	NA	406008	NULL	Olr1694	olfactory receptor 1694
Olr1714	NA	294175	ENSRNOG00000034085	Olr1714	olfactory receptor 1714
Olr1742	NA	294196	ENSRNOG00000032047	Olr1742	olfactory receptor 1742
Olr1702	NA	294157	ENSRNOG00000033467	Olr1702	olfactory receptor 1702
Olr1406	NA	405064	ENSRNOG00000029930	Olr1406	olfactory receptor 1406
Olr1411	NA	405061	ENSRNOG00000032495	Olr1411	olfactory receptor 1411
Olr1748	NA	405199	ENSRNOG00000028784	Olr1748	olfactory receptor 1748
Olr1589	NA	289251	ENSRNOG00000022387	Olr1589	olfactory receptor 1589
Olr1090	NA	299553	ENSRNOG00000031945	Olr1090	olfactory receptor 1090
Olr1521	NA	287613	ENSRNOG00000030521	Olr1521	olfactory receptor 1521
Kcnma1	NA	83731	ENSRNOG00000005985	Kcnma1	potassium large conductance calcium-activated channel, subfamily M, alpha member 1
Olr533	NA	404876	ENSRNOG00000030825	Olr533	olfactory receptor 533
Olr229	NA	293373	ENSRNOG00000033804	Olr229	olfactory receptor 229
Olr1710	NA	405186	ENSRNOG00000030001	Olr1710	olfactory receptor 1710
Olr936	NA	288869	ENSRNOG00000030254	Olr936	olfactory receptor 936
Olr606	NA	405246	NULL	Olr606	olfactory receptor 606
Calb1	NA	83839	ENSRNOG00000007456	Calb1	calbindin 1
S100b	NA	25742	ENSRNOG00000001295	S100b	S100 calcium binding protein B
Olr1699	NA	406011	NULL	Olr1699	olfactory receptor 1699
Olr1607	NA	364275	ENSRNOG00000006746	Olr1607	olfactory receptor 1607
Fbxo11	NA	301674	ENSRNOG00000016396	Fbxo11	F-box protein 11
Fos	NA	314322	ENSRNOG00000008015	Fos	FBJ osteosarcoma oncogene
Olr1734	NA	406018	ENSRNOG00000028849	Olr1734	olfactory receptor 1734
Olr386	NA	405147	NULL	Olr386	olfactory receptor 386
Olr1387	NA	287241	ENSRNOG00000033170	Olr1387	olfactory receptor 1387
Olr921	NA	366798	ENSRNOG00000030529	Olr921	olfactory receptor 921
Tmprss3	NA	309665	ENSRNOG00000001165	Tmprss3	transmembrane protease, serine 3
Olr486	NA	404887	ENSRNOG00000029884	Olr486	olfactory receptor 486
Olr347	NA	405031	ENSRNOG00000031007	Olr347	olfactory receptor 347
Olr1733	NA	309583	ENSRNOG00000032901	Olr1733	olfactory receptor 1733
Olr1738	NA	406039	ENSRNOG00000029883	Olr1738	olfactory receptor 1738
Vegp1	NA	65039	ENSRNOG00000033761	Vegp1	von Ebners gland protein 1
Olr1049	NA	288840	ENSRNOG00000033846	Olr1049	olfactory receptor 1049
Lhfpl5	NA	294303	ENSRNOG00000022283	Lhfpl5	lipoma HMGIC fusion partner-like 5
Olr1708	NA	294166	ENSRNOG00000031582	Olr1708	olfactory receptor 1708
Olr1668	NA	294140	ENSRNOG00000029622	Olr1668	olfactory receptor 1668
Olr1746	NA	405201	ENSRNOG00000000769	Olr1746	olfactory receptor 1746
Olr614	NA	295839	ENSRNOG00000030135	Olr614	olfactory receptor 614
Olr1688	NA	294164	ENSRNOG00000030608	Olr1688	olfactory receptor 1688
Th	NA	25085	ENSRNOG00000020410	Th	tyrosine hydroxylase
Olr1722	NA	406016	ENSRNOG00000033696	Olr1722	olfactory receptor 1722
Olr1697	NA	406010	NULL	Olr1697	olfactory receptor 1697
Olr1690	NA	294162	ENSRNOG00000033201	Olr1690	olfactory receptor 1690
Olr1683	NA	294150	ENSRNOG00000033947	Olr1683	olfactory receptor 1683
Olr387	NA	292324	NULL	Olr387	olfactory receptor 387
Olr1055	NA	288835	ENSRNOG00000030191	Olr1055	olfactory receptor 1055
Olr1736	NA	405203	ENSRNOG00000032802	Olr1736	olfactory receptor 1736
Olr1071	NA	288823	ENSRNOG00000008464	Olr1071	olfactory receptor 1071
Atxn1	NA	25049	ENSRNOG00000016998	Atxn1	ataxin 1
Olr1399	NA	405990	ENSRNOG00000034132	Olr1399	olfactory receptor 1399
Olr1670	NA	405198	ENSRNOG00000031543	Olr1670	olfactory receptor 1670
Olr1720	NA	406015	ENSRNOG00000032298	Olr1720	olfactory receptor 1720
Olr1364	NA	405150	ENSRNOG00000039764	Olr1364	olfactory receptor 1364
Npy1r	NA	29358	ENSRNOG00000014149	Npy1r	neuropeptide Y receptor Y1
Olr877	NA	404956	ENSRNOG00000043299	Olr877	olfactory receptor 877
Olr1684	NA	294151	ENSRNOG00000040183	Olr1684	olfactory receptor 1684
Olr1616	NA	405129	ENSRNOG00000032305	Olr1616	olfactory receptor 1616
Olr1735	NA	294190	ENSRNOG00000031409	Olr1735	olfactory receptor 1735
biological process----neurological system process----GO:0050877
C=1959;O=138;E=90.54;R=1.52;rawP=1.16e-07;adjP=1.16e-05
Olr93	NA	293234	ENSRNOG00000015819	Olr93	olfactory receptor 93
Olr1064	NA	405966	NULL	Olr1064	olfactory receptor 1064
Olr1707	NA	406014	ENSRNOG00000030436	Olr1707	olfactory receptor 1707
Olr1695	NA	294159	ENSRNOG00000000746	Olr1695	olfactory receptor 1695
Olr1408	NA	405063	ENSRNOG00000030651	Olr1408	olfactory receptor 1408
Olr951	NA	288879	ENSRNOG00000029577	Olr951	olfactory receptor 951
Olr1051	NA	288839	ENSRNOG00000032025	Olr1051	olfactory receptor 1051
Olr50	NA	293210	NULL	Olr50	olfactory receptor 50
Mif	NA	81683	ENSRNOG00000006589	Mif	macrophage migration inhibitory factor
Olr1397	NA	405988	ENSRNOG00000029739	Olr1397	olfactory receptor 1397
Olr1689	NA	405190	ENSRNOG00000033112	Olr1689	olfactory receptor 1689
Olr1107	NA	300202	ENSRNOG00000010787	Olr1107	olfactory receptor 1107
Olr880	NA	288790	ENSRNOG00000042424	Olr880	olfactory receptor 880
Olr1693	NA	365523	ENSRNOG00000000749	Olr1693	olfactory receptor 1693
Olr423	NA	296685	ENSRNOG00000031803	Olr423	olfactory receptor 423
Olr88	NA	405013	NULL	Olr88	olfactory receptor 88
Olr1709	NA	309578	ENSRNOG00000032998	Olr1709	olfactory receptor 1709
Syngap1	NA	192117	ENSRNOG00000000483	Syngap1	synaptic Ras GTPase activating protein 1 homolog (rat)
Olr681	NA	404824	ENSRNOG00000033104	Olr681	olfactory receptor 681
Olr1087	NA	299586	ENSRNOG00000007348	Olr1087	olfactory receptor 1087
Olr878	NA	304610	ENSRNOG00000043334	Olr878	olfactory receptor 878
Olr1750	NA	294204	ENSRNOG00000043481	Olr1750	olfactory receptor 1750
Col11a2	NA	294279	ENSRNOG00000000463	Col11a2	collagen, type XI, alpha 2
Olr1744	NA	294198	ENSRNOG00000029420	Olr1744	olfactory receptor 1744
Nmu	NA	63887	ENSRNOG00000002164	Nmu	neuromedin U
Olr896	NA	288813	ENSRNOG00000031510	Olr896	olfactory receptor 896
Nfic	NA	29228	ENSRNOG00000004505	Nfic	nuclear factor I/C
Chd7	NA	312974	ENSRNOG00000006689	Chd7	chromodomain helicase DNA binding protein 7
Olr1687	NA	309574	ENSRNOG00000033616	Olr1687	olfactory receptor 1687
Tnf	NA	24835	ENSRNOG00000000837	Tnf	tumor necrosis factor (TNF superfamily, member 2)
Camk2g	NA	171140	ENSRNOG00000009783	Camk2g	calcium/calmodulin-dependent protein kinase II gamma
Olr1701	NA	406013	NULL	Olr1701	olfactory receptor 1701
Olr1743	NA	294197	ENSRNOG00000000765	Olr1743	olfactory receptor 1743
Ppard	NA	25682	ENSRNOG00000000503	Ppard	peroxisome proliferator-activated receptor delta
Olr1058	NA	288832	ENSRNOG00000034068	Olr1058	olfactory receptor 1058
Olr881	NA	288792	ENSRNOG00000043125	Olr881	olfactory receptor 881
Shc3	NA	114858	ENSRNOG00000014366	Shc3	SHC (Src homology 2 domain containing) transforming protein 3
Olr242	NA	293387	ENSRNOG00000029088	Olr242	olfactory receptor 242
Olr1692	NA	405189	ENSRNOG00000032716	Olr1692	olfactory receptor 1692
Olr943	NA	288875	ENSRNOG00000033986	Olr943	olfactory receptor 943
Olr903	NA	288808	ENSRNOG00000033317	Olr903	olfactory receptor 903
Olr1694	NA	406008	NULL	Olr1694	olfactory receptor 1694
Olr1742	NA	294196	ENSRNOG00000032047	Olr1742	olfactory receptor 1742
Olr1702	NA	294157	ENSRNOG00000033467	Olr1702	olfactory receptor 1702
Olr1406	NA	405064	ENSRNOG00000029930	Olr1406	olfactory receptor 1406
Olr1748	NA	405199	ENSRNOG00000028784	Olr1748	olfactory receptor 1748
Olr1521	NA	287613	ENSRNOG00000030521	Olr1521	olfactory receptor 1521
Kcnma1	NA	83731	ENSRNOG00000005985	Kcnma1	potassium large conductance calcium-activated channel, subfamily M, alpha member 1
Olr229	NA	293373	ENSRNOG00000033804	Olr229	olfactory receptor 229
Calb1	NA	83839	ENSRNOG00000007456	Calb1	calbindin 1
S100b	NA	25742	ENSRNOG00000001295	S100b	S100 calcium binding protein B
Fos	NA	314322	ENSRNOG00000008015	Fos	FBJ osteosarcoma oncogene
Olr1734	NA	406018	ENSRNOG00000028849	Olr1734	olfactory receptor 1734
Tmprss3	NA	309665	ENSRNOG00000001165	Tmprss3	transmembrane protease, serine 3
Nrcam	NA	497815	ENSRNOG00000004067	Nrcam	neuronal cell adhesion molecule
Olr486	NA	404887	ENSRNOG00000029884	Olr486	olfactory receptor 486
Olr1738	NA	406039	ENSRNOG00000029883	Olr1738	olfactory receptor 1738
Lhfpl5	NA	294303	ENSRNOG00000022283	Lhfpl5	lipoma HMGIC fusion partner-like 5
Olr1708	NA	294166	ENSRNOG00000031582	Olr1708	olfactory receptor 1708
Olr1668	NA	294140	ENSRNOG00000029622	Olr1668	olfactory receptor 1668
Olr614	NA	295839	ENSRNOG00000030135	Olr614	olfactory receptor 614
Olr1722	NA	406016	ENSRNOG00000033696	Olr1722	olfactory receptor 1722
Olr1697	NA	406010	NULL	Olr1697	olfactory receptor 1697
Olr1055	NA	288835	ENSRNOG00000030191	Olr1055	olfactory receptor 1055
Olr1071	NA	288823	ENSRNOG00000008464	Olr1071	olfactory receptor 1071
Atxn1	NA	25049	ENSRNOG00000016998	Atxn1	ataxin 1
Olr1364	NA	405150	ENSRNOG00000039764	Olr1364	olfactory receptor 1364
Olr877	NA	404956	ENSRNOG00000043299	Olr877	olfactory receptor 877
Olr1684	NA	294151	ENSRNOG00000040183	Olr1684	olfactory receptor 1684
Olr1616	NA	405129	ENSRNOG00000032305	Olr1616	olfactory receptor 1616
Plat	NA	25692	ENSRNOG00000019018	Plat	plasminogen activator, tissue
Olr1735	NA	294190	ENSRNOG00000031409	Olr1735	olfactory receptor 1735
Fnta	NA	25318	ENSRNOG00000014462	Fnta	farnesyltransferase, CAAX box, alpha
Olr1673	NA	294143	ENSRNOG00000029369	Olr1673	olfactory receptor 1673
Star	NA	25557	ENSRNOG00000015052	Star	steroidogenic acute regulatory protein
Olr188	NA	405918	ENSRNOG00000017351	Olr188	olfactory receptor 188
Mip	NA	25480	ENSRNOG00000003132	Mip	major intrinsic protein of lens fiber
Olr1739	NA	405202	ENSRNOG00000031048	Olr1739	olfactory receptor 1739
Olr1073	NA	405362	ENSRNOG00000031688	Olr1073	olfactory receptor 1073
Olr1671	NA	294138	NULL	Olr1671	olfactory receptor 1671
Olr1079	NA	404960	ENSRNOG00000032956	Olr1079	olfactory receptor 1079
Olr1696	NA	294158	NULL	Olr1696	olfactory receptor 1696
Nrg1	NA	112400	ENSRNOG00000010392	Nrg1	neuregulin 1
Olr1705	NA	405188	ENSRNOG00000040159	Olr1705	olfactory receptor 1705
Olr836	NA	298394	NULL	Olr836	olfactory receptor 836
Olr1372	NA	287083	NULL	Olr1372	olfactory receptor 1372
Olr984	NA	405964	ENSRNOG00000034053	Olr984	olfactory receptor 984
Olr1682	NA	405191	ENSRNOG00000030957	Olr1682	olfactory receptor 1682
Glp1r	NA	25051	ENSRNOG00000001152	Glp1r	glucagon-like peptide 1 receptor
Olr235	NA	293381	ENSRNOG00000034296	Olr235	olfactory receptor 235
Olr329	NA	293773	ENSRNOG00000021083	Olr329	olfactory receptor 329
Olr130	NA	293268	ENSRNOG00000031983	Olr130	olfactory receptor 130
Olr1060	NA	404904	ENSRNOG00000031181	Olr1060	olfactory receptor 1060
Olr1678	NA	405194	ENSRNOG00000033237	Olr1678	olfactory receptor 1678
Olr1726	NA	405204	ENSRNOG00000032209	Olr1726	olfactory receptor 1726
Olr1724	NA	294183	ENSRNOG00000030762	Olr1724	olfactory receptor 1724
Olr1704	NA	294155	NULL	Olr1704	olfactory receptor 1704
Rnf39	NA	171387	ENSRNOG00000000781	Rnf39	ring finger protein 39
Olr334	NA	405927	ENSRNOG00000042023	Olr334	olfactory receptor 334
Ercc6	NA	306274	ENSRNOG00000030017	Ercc6	excision repair cross-complementing rodent repair deficiency, complementation group 6
Olr834	NA	298396	ENSRNOG00000015646	Olr834	olfactory receptor 834
Olr1691	NA	294161	ENSRNOG00000028825	Olr1691	olfactory receptor 1691
Casp3	NA	25402	ENSRNOG00000010475	Casp3	caspase 3
Olr604	NA	404855	ENSRNOG00000005880	Olr604	olfactory receptor 604
Olr1700	NA	406012	NULL	Olr1700	olfactory receptor 1700
Olr1068	NA	405967	ENSRNOG00000029363	Olr1068	olfactory receptor 1068
Olr1029	NA	288850	ENSRNOG00000032476	Olr1029	olfactory receptor 1029
Adora2a	NA	25369	ENSRNOG00000001302	Adora2a	adenosine A2a receptor
Olr1714	NA	294175	ENSRNOG00000034085	Olr1714	olfactory receptor 1714
Olr1411	NA	405061	ENSRNOG00000032495	Olr1411	olfactory receptor 1411
Olr1589	NA	289251	ENSRNOG00000022387	Olr1589	olfactory receptor 1589
Olr1090	NA	299553	ENSRNOG00000031945	Olr1090	olfactory receptor 1090
Olr533	NA	404876	ENSRNOG00000030825	Olr533	olfactory receptor 533
Olr1710	NA	405186	ENSRNOG00000030001	Olr1710	olfactory receptor 1710
Olr606	NA	405246	NULL	Olr606	olfactory receptor 606
Olr936	NA	288869	ENSRNOG00000030254	Olr936	olfactory receptor 936
Olr1699	NA	406011	NULL	Olr1699	olfactory receptor 1699
Olr1607	NA	364275	ENSRNOG00000006746	Olr1607	olfactory receptor 1607
Fbxo11	NA	301674	ENSRNOG00000016396	Fbxo11	F-box protein 11
Olr386	NA	405147	NULL	Olr386	olfactory receptor 386
Cplx1	NA	64832	ENSRNOG00000000060	Cplx1	complexin 1
Olr921	NA	366798	ENSRNOG00000030529	Olr921	olfactory receptor 921
Olr1387	NA	287241	ENSRNOG00000033170	Olr1387	olfactory receptor 1387
Olr347	NA	405031	ENSRNOG00000031007	Olr347	olfactory receptor 347
Olr1733	NA	309583	ENSRNOG00000032901	Olr1733	olfactory receptor 1733
Olr1049	NA	288840	ENSRNOG00000033846	Olr1049	olfactory receptor 1049
Vegp1	NA	65039	ENSRNOG00000033761	Vegp1	von Ebners gland protein 1
Olr1746	NA	405201	ENSRNOG00000000769	Olr1746	olfactory receptor 1746
Olr1688	NA	294164	ENSRNOG00000030608	Olr1688	olfactory receptor 1688
Th	NA	25085	ENSRNOG00000020410	Th	tyrosine hydroxylase
Olr1690	NA	294162	ENSRNOG00000033201	Olr1690	olfactory receptor 1690
Olr387	NA	292324	NULL	Olr387	olfactory receptor 387
Olr1683	NA	294150	ENSRNOG00000033947	Olr1683	olfactory receptor 1683
Olr1736	NA	405203	ENSRNOG00000032802	Olr1736	olfactory receptor 1736
Olr1399	NA	405990	ENSRNOG00000034132	Olr1399	olfactory receptor 1399
Olr1720	NA	406015	ENSRNOG00000032298	Olr1720	olfactory receptor 1720
Olr1670	NA	405198	ENSRNOG00000031543	Olr1670	olfactory receptor 1670
Npy1r	NA	29358	ENSRNOG00000014149	Npy1r	neuropeptide Y receptor Y1
molecular function----G-protein coupled receptor activity----GO:0004930
C=1951;O=126;E=83.16;R=1.52;rawP=7.90e-07;adjP=0.0002
Olr93	NA	293234	ENSRNOG00000015819	Olr93	olfactory receptor 93
Olr1064	NA	405966	NULL	Olr1064	olfactory receptor 1064
Sstr1	NA	25033	NULL	Sstr1	somatostatin receptor 1
Olr1707	NA	406014	ENSRNOG00000030436	Olr1707	olfactory receptor 1707
Olr1673	NA	294143	ENSRNOG00000029369	Olr1673	olfactory receptor 1673
V1rg4	NA	494260	ENSRNOG00000042090	V1rg4	vomeronasal 1 receptor, G4
Olr1695	NA	294159	ENSRNOG00000000746	Olr1695	olfactory receptor 1695
Olr188	NA	405918	ENSRNOG00000017351	Olr188	olfactory receptor 188
Olr1408	NA	405063	ENSRNOG00000030651	Olr1408	olfactory receptor 1408
Olr951	NA	288879	ENSRNOG00000029577	Olr951	olfactory receptor 951
Olr1739	NA	405202	ENSRNOG00000031048	Olr1739	olfactory receptor 1739
Olr1051	NA	288839	ENSRNOG00000032025	Olr1051	olfactory receptor 1051
Olr1073	NA	405362	ENSRNOG00000031688	Olr1073	olfactory receptor 1073
Olr50	NA	293210	NULL	Olr50	olfactory receptor 50
Olr1397	NA	405988	ENSRNOG00000029739	Olr1397	olfactory receptor 1397
Olr1689	NA	405190	ENSRNOG00000033112	Olr1689	olfactory receptor 1689
Olr1107	NA	300202	ENSRNOG00000010787	Olr1107	olfactory receptor 1107
LOC686288	NA	686288	NULL	LOC686288	similar to olfactory receptor Olr1668
Vom2r60	NA	501794	ENSRNOG00000040198	Vom2r60	vomeronasal 2 receptor, 60
Olr1671	NA	294138	NULL	Olr1671	olfactory receptor 1671
Olr880	NA	288790	ENSRNOG00000042424	Olr880	olfactory receptor 880
Olr1079	NA	404960	ENSRNOG00000032956	Olr1079	olfactory receptor 1079
Olr1693	NA	365523	ENSRNOG00000000749	Olr1693	olfactory receptor 1693
Olr423	NA	296685	ENSRNOG00000031803	Olr423	olfactory receptor 423
Olr88	NA	405013	NULL	Olr88	olfactory receptor 88
Olr1709	NA	309578	ENSRNOG00000032998	Olr1709	olfactory receptor 1709
Olr681	NA	404824	ENSRNOG00000033104	Olr681	olfactory receptor 681
Olr1087	NA	299586	ENSRNOG00000007348	Olr1087	olfactory receptor 1087
Olr1696	NA	294158	NULL	Olr1696	olfactory receptor 1696
Olr878	NA	304610	ENSRNOG00000043334	Olr878	olfactory receptor 878
Olr1705	NA	405188	ENSRNOG00000040159	Olr1705	olfactory receptor 1705
Olr836	NA	298394	NULL	Olr836	olfactory receptor 836
Olr1682	NA	405191	ENSRNOG00000030957	Olr1682	olfactory receptor 1682
Olr984	NA	405964	ENSRNOG00000034053	Olr984	olfactory receptor 984
Olr1750	NA	294204	ENSRNOG00000043481	Olr1750	olfactory receptor 1750
Olr1372	NA	287083	NULL	Olr1372	olfactory receptor 1372
Glp1r	NA	25051	ENSRNOG00000001152	Glp1r	glucagon-like peptide 1 receptor
Olr1744	NA	294198	ENSRNOG00000029420	Olr1744	olfactory receptor 1744
Olr896	NA	288813	ENSRNOG00000031510	Olr896	olfactory receptor 896
Olr329	NA	293773	ENSRNOG00000021083	Olr329	olfactory receptor 329
Olr235	NA	293381	ENSRNOG00000034296	Olr235	olfactory receptor 235
Olr130	NA	293268	ENSRNOG00000031983	Olr130	olfactory receptor 130
Olr1687	NA	309574	ENSRNOG00000033616	Olr1687	olfactory receptor 1687
Olr1060	NA	404904	ENSRNOG00000031181	Olr1060	olfactory receptor 1060
Olr1678	NA	405194	ENSRNOG00000033237	Olr1678	olfactory receptor 1678
Olr1726	NA	405204	ENSRNOG00000032209	Olr1726	olfactory receptor 1726
Olr1743	NA	294197	ENSRNOG00000000765	Olr1743	olfactory receptor 1743
Olr1724	NA	294183	ENSRNOG00000030762	Olr1724	olfactory receptor 1724
Olr1701	NA	406013	NULL	Olr1701	olfactory receptor 1701
Olr1704	NA	294155	NULL	Olr1704	olfactory receptor 1704
Tbxa2r	NA	24816	ENSRNOG00000020585	Tbxa2r	thromboxane A2 receptor
Olr334	NA	405927	ENSRNOG00000042023	Olr334	olfactory receptor 334
Olr1058	NA	288832	ENSRNOG00000034068	Olr1058	olfactory receptor 1058
Olr881	NA	288792	ENSRNOG00000043125	Olr881	olfactory receptor 881
Olr834	NA	298396	ENSRNOG00000015646	Olr834	olfactory receptor 834
Olr1691	NA	294161	ENSRNOG00000028825	Olr1691	olfactory receptor 1691
Olr604	NA	404855	ENSRNOG00000005880	Olr604	olfactory receptor 604
Olr1700	NA	406012	NULL	Olr1700	olfactory receptor 1700
Olr242	NA	293387	ENSRNOG00000029088	Olr242	olfactory receptor 242
Olr1068	NA	405967	ENSRNOG00000029363	Olr1068	olfactory receptor 1068
Olr1692	NA	405189	ENSRNOG00000032716	Olr1692	olfactory receptor 1692
Olr1029	NA	288850	ENSRNOG00000032476	Olr1029	olfactory receptor 1029
Olr943	NA	288875	ENSRNOG00000033986	Olr943	olfactory receptor 943
Olr903	NA	288808	ENSRNOG00000033317	Olr903	olfactory receptor 903
Olr1694	NA	406008	NULL	Olr1694	olfactory receptor 1694
Olr1714	NA	294175	ENSRNOG00000034085	Olr1714	olfactory receptor 1714
Adora2a	NA	25369	ENSRNOG00000001302	Adora2a	adenosine A2a receptor
Olr1742	NA	294196	ENSRNOG00000032047	Olr1742	olfactory receptor 1742
Olr1702	NA	294157	ENSRNOG00000033467	Olr1702	olfactory receptor 1702
Fshr	NA	25449	ENSRNOG00000016783	Fshr	follicle stimulating hormone receptor
Olr1406	NA	405064	ENSRNOG00000029930	Olr1406	olfactory receptor 1406
Olr1411	NA	405061	ENSRNOG00000032495	Olr1411	olfactory receptor 1411
Olr1748	NA	405199	ENSRNOG00000028784	Olr1748	olfactory receptor 1748
Olr1589	NA	289251	ENSRNOG00000022387	Olr1589	olfactory receptor 1589
Olr1090	NA	299553	ENSRNOG00000031945	Olr1090	olfactory receptor 1090
Olr1521	NA	287613	ENSRNOG00000030521	Olr1521	olfactory receptor 1521
Lhcgr	NA	25477	ENSRNOG00000016712	Lhcgr	luteinizing hormone/choriogonadotropin receptor
Ptger1	NA	25637	ENSRNOG00000004094	Ptger1	prostaglandin E receptor 1 (subtype EP1)
Olr533	NA	404876	ENSRNOG00000030825	Olr533	olfactory receptor 533
Olr229	NA	293373	ENSRNOG00000033804	Olr229	olfactory receptor 229
V1re13	NA	494309	ENSRNOG00000043367	V1re13	vomeronasal 1 receptor, E13
Olr1710	NA	405186	ENSRNOG00000030001	Olr1710	olfactory receptor 1710
Olr936	NA	288869	ENSRNOG00000030254	Olr936	olfactory receptor 936
Olr606	NA	405246	NULL	Olr606	olfactory receptor 606
Tulp1	NA	309900	ENSRNOG00000000507	Tulp1	tubby like protein 1
Olr1699	NA	406011	NULL	Olr1699	olfactory receptor 1699
Vom2r58	NA	501793	ENSRNOG00000040220	Vom2r58	vomeronasal 2 receptor, 58
Olr1607	NA	364275	ENSRNOG00000006746	Olr1607	olfactory receptor 1607
Sstr5	NA	25354	ENSRNOG00000018834	Sstr5	somatostatin receptor 5
Olr1734	NA	406018	ENSRNOG00000028849	Olr1734	olfactory receptor 1734
Olr386	NA	405147	NULL	Olr386	olfactory receptor 386
Olr1387	NA	287241	ENSRNOG00000033170	Olr1387	olfactory receptor 1387
Olr921	NA	366798	ENSRNOG00000030529	Olr921	olfactory receptor 921
Cnr2	NA	57302	ENSRNOG00000009260	Cnr2	cannabinoid receptor 2 (macrophage)
Olr486	NA	404887	ENSRNOG00000029884	Olr486	olfactory receptor 486
Olr347	NA	405031	ENSRNOG00000031007	Olr347	olfactory receptor 347
Olr1733	NA	309583	ENSRNOG00000032901	Olr1733	olfactory receptor 1733
Olr1738	NA	406039	ENSRNOG00000029883	Olr1738	olfactory receptor 1738
Olr1049	NA	288840	ENSRNOG00000033846	Olr1049	olfactory receptor 1049
Olr1708	NA	294166	ENSRNOG00000031582	Olr1708	olfactory receptor 1708
Gabbr1	NA	81657	ENSRNOG00000000774	Gabbr1	gamma-aminobutyric acid (GABA) B receptor 1
Olr1668	NA	294140	ENSRNOG00000029622	Olr1668	olfactory receptor 1668
Gpr116	NA	245977	ENSRNOG00000011154	Gpr116	G protein-coupled receptor 116
Olr1746	NA	405201	ENSRNOG00000000769	Olr1746	olfactory receptor 1746
Olr614	NA	295839	ENSRNOG00000030135	Olr614	olfactory receptor 614
Olr1688	NA	294164	ENSRNOG00000030608	Olr1688	olfactory receptor 1688
Olr1686	NA	294152	ENSRNOG00000032488	Olr1686	olfactory receptor gene Olr1686
Olr1722	NA	406016	ENSRNOG00000033696	Olr1722	olfactory receptor 1722
Vom2r76	NA	301154	NULL	Vom2r76	vomeronasal 2 receptor, 76
Olr1697	NA	406010	NULL	Olr1697	olfactory receptor 1697
Olr1690	NA	294162	ENSRNOG00000033201	Olr1690	olfactory receptor 1690
Olr1683	NA	294150	ENSRNOG00000033947	Olr1683	olfactory receptor 1683
Olr387	NA	292324	NULL	Olr387	olfactory receptor 387
Olr1055	NA	288835	ENSRNOG00000030191	Olr1055	olfactory receptor 1055
Olr1736	NA	405203	ENSRNOG00000032802	Olr1736	olfactory receptor 1736
Olr1071	NA	288823	ENSRNOG00000008464	Olr1071	olfactory receptor 1071
Olr1399	NA	405990	ENSRNOG00000034132	Olr1399	olfactory receptor 1399
Olr1670	NA	405198	ENSRNOG00000031543	Olr1670	olfactory receptor 1670
Olr1720	NA	406015	ENSRNOG00000032298	Olr1720	olfactory receptor 1720
Olr1364	NA	405150	ENSRNOG00000039764	Olr1364	olfactory receptor 1364
Vom2r53	NA	286915	ENSRNOG00000007730	Vom2r53	vomeronasal 2 receptor, 53
Npy1r	NA	29358	ENSRNOG00000014149	Npy1r	neuropeptide Y receptor Y1
Olr877	NA	404956	ENSRNOG00000043299	Olr877	olfactory receptor 877
Olr1684	NA	294151	ENSRNOG00000040183	Olr1684	olfactory receptor 1684
Olr1616	NA	405129	ENSRNOG00000032305	Olr1616	olfactory receptor 1616
Olr1735	NA	294190	ENSRNOG00000031409	Olr1735	olfactory receptor 1735
biological process----response to stimulus----GO:0050896
C=4019;O=276;E=185.75;R=1.49;rawP=3.67e-15;adjP=2.94e-12
Olr93	NA	293234	ENSRNOG00000015819	Olr93	olfactory receptor 93
Abcb1a	NA	170913	ENSRNOG00000008012	Abcb1a	ATP-binding cassette, sub-family B (MDR/TAP), member 1A
Pms1	NA	494322	ENSRNOG00000004076	Pms1	PMS1 postmeiotic segregation increased 1 (S. cerevisiae)
Olr1707	NA	406014	ENSRNOG00000030436	Olr1707	olfactory receptor 1707
RT1-M10-1	NA	414787	ENSRNOG00000033362	RT1-M10-1	RT1 class I, locus M10, gene 1
Trap1	NA	287069	ENSRNOG00000005418	Trap1	TNF receptor-associated protein 1
Scamp4	NA	65170	ENSRNOG00000018271	Scamp4	secretory carrier membrane protein 4
C4-2	NA	406161	ENSRNOG00000030729	C4-2	complement component 4, gene 2
Ror2	NA	306782	ENSRNOG00000010974	Ror2	receptor tyrosine kinase-like orphan receptor 2
Ereg	NA	59325	ENSRNOG00000002771	Ereg	epiregulin
C1qb	NA	29687	ENSRNOG00000012749	C1qb	complement component 1, q subcomponent, B chain
Olr1051	NA	288839	ENSRNOG00000032025	Olr1051	olfactory receptor 1051
Mif	NA	81683	ENSRNOG00000006589	Mif	macrophage migration inhibitory factor
Defa8	NA	613224	ENSRNOG00000038139	Defa8	defensin alpha 8
RT1-CE3	NA	414793	ENSRNOG00000031607	RT1-CE3	RT1 class I, locus CE3
Tex15	NA	290803	NULL	Tex15	testis expressed 15
RT1-DOa	NA	24984	ENSRNOG00000026762	RT1-DOa	RT1 class II, locus DOa
Olr423	NA	296685	ENSRNOG00000031803	Olr423	olfactory receptor 423
Olr88	NA	405013	NULL	Olr88	olfactory receptor 88
Cyp4f6	NA	266689	ENSRNOG00000034157	Cyp4f6	cytochrome P450 4F6
Olr681	NA	404824	ENSRNOG00000033104	Olr681	olfactory receptor 681
Acsl1	NA	25288	ENSRNOG00000010633	Acsl1	acyl-CoA synthetase long-chain family member 1
Olr1750	NA	294204	ENSRNOG00000043481	Olr1750	olfactory receptor 1750
RT1-CE4	NA	414783	ENSRNOG00000039744	RT1-CE4	RT1 class I, locus CE4
Olr1744	NA	294198	ENSRNOG00000029420	Olr1744	olfactory receptor 1744
Ptch1	NA	89830	ENSRNOG00000019354	Ptch1	patched homolog 1 (Drosophila)
Tnf	NA	24835	ENSRNOG00000000837	Tnf	tumor necrosis factor (TNF superfamily, member 2)
Olr1743	NA	294197	ENSRNOG00000000765	Olr1743	olfactory receptor 1743
Map3k7	NA	313121	ENSRNOG00000005724	Map3k7	mitogen activated protein kinase kinase kinase 7
Ppard	NA	25682	ENSRNOG00000000503	Ppard	peroxisome proliferator-activated receptor delta
Gng7	NA	58979	ENSRNOG00000019857	Gng7	guanine nucleotide binding protein (G protein), gamma 7
Tbxa2r	NA	24816	ENSRNOG00000020585	Tbxa2r	thromboxane A2 receptor
Mapk10	NA	25272	ENSRNOG00000002079	Mapk10	mitogen activated protein kinase 10
Olr881	NA	288792	ENSRNOG00000043125	Olr881	olfactory receptor 881
Hmox2	NA	79239	ENSRNOG00000003773	Hmox2	heme oxygenase (decycling) 2
Shc3	NA	114858	ENSRNOG00000014366	Shc3	SHC (Src homology 2 domain containing) transforming protein 3
Olr242	NA	293387	ENSRNOG00000029088	Olr242	olfactory receptor 242
Olr1692	NA	405189	ENSRNOG00000032716	Olr1692	olfactory receptor 1692
Olr903	NA	288808	ENSRNOG00000033317	Olr903	olfactory receptor 903
RT1-DMa	NA	294274	ENSRNOG00000000460	RT1-DMa	RT1 class II, locus DMa
Defb33	NA	641647	ENSRNOG00000038128	Defb33	defensin beta 33
Olr1702	NA	294157	ENSRNOG00000033467	Olr1702	olfactory receptor 1702
Slc8a1	NA	29715	ENSRNOG00000008479	Slc8a1	solute carrier family 8 (sodium/calcium exchanger), member 1
Asah1	NA	84431	ENSRNOG00000010034	Asah1	N-acylsphingosine amidohydrolase (acid ceramidase) 1
Lhcgr	NA	25477	ENSRNOG00000016712	Lhcgr	luteinizing hormone/choriogonadotropin receptor
Gstt1	NA	25260	ENSRNOG00000001242	Gstt1	glutathione S-transferase theta 1
Gsn	NA	296654	ENSRNOG00000018991	Gsn	gelsolin
Itgb2	NA	309684	ENSRNOG00000001224	Itgb2	integrin beta 2
Kcnma1	NA	83731	ENSRNOG00000005985	Kcnma1	potassium large conductance calcium-activated channel, subfamily M, alpha member 1
Btnl8	NA	406160	ENSRNOG00000029340	Btnl8	butyrophilin-like 8
RT1-T18	NA	406194	ENSRNOG00000030666	RT1-T18	RT1 class Ib, locus T18
Ppp2cb	NA	24673	ENSRNOG00000015182	Ppp2cb	protein phosphatase 2 (formerly 2A), catalytic subunit, beta isoform
S100b	NA	25742	ENSRNOG00000001295	S100b	S100 calcium binding protein B
Hiatl1	NA	306687	ENSRNOG00000018227	Hiatl1	hippocampus abundant transcript-like 1
RT1-S2	NA	24994	ENSRNOG00000029001	RT1-S2	RT1 class Ib, locus S2
Hspa1a	NA	24472	NULL	Hspa1a	heat shock 70kD protein 1A
Fos	NA	314322	ENSRNOG00000008015	Fos	FBJ osteosarcoma oncogene
Olr1734	NA	406018	ENSRNOG00000028849	Olr1734	olfactory receptor 1734
Gtf2h4	NA	294236	ENSRNOG00000000831	Gtf2h4	general transcription factor II H, polypeptide 4
Aif1	NA	29427	ENSRNOG00000000853	Aif1	allograft inflammatory factor 1
Lst1	NA	64569	ENSRNOG00000000855	Lst1	leukocyte specific transcript 1
Defb9	NA	641633	ENSRNOG00000038149	Defb9	defensin beta 9
Olr1738	NA	406039	ENSRNOG00000029883	Olr1738	olfactory receptor 1738
Ncoa4	NA	619385	ENSRNOG00000019768	Ncoa4	nuclear receptor coactivator 4
Olr1708	NA	294166	ENSRNOG00000031582	Olr1708	olfactory receptor 1708
Olr1668	NA	294140	ENSRNOG00000029622	Olr1668	olfactory receptor 1668
RT1-M1-4	NA	294213	ENSRNOG00000027873	RT1-M1-4	RT1 class I, locus M1, gene 4
Abcc2	NA	25303	NULL	Abcc2	ATP-binding cassette, sub-family C (CFTR/MRP), member 2
Psmb8	NA	24968	ENSRNOG00000000456	Psmb8	proteasome (prosome, macropain) subunit, beta type 8 (large multifunctional peptidase 7)
Il22ra2	NA	444986	ENSRNOG00000012259	Il22ra2	interleukin 22 receptor, alpha 2
Aire	NA	294328	ENSRNOG00000001213	Aire	autoimmune regulator
Mapk9	NA	50658	ENSRNOG00000002823	Mapk9	mitogen-activated protein kinase 9
Atxn1	NA	25049	ENSRNOG00000016998	Atxn1	ataxin 1
Mapk13	NA	29513	ENSRNOG00000000515	Mapk13	mitogen activated protein kinase 13
Olr1684	NA	294151	ENSRNOG00000040183	Olr1684	olfactory receptor 1684
RT1-S3	NA	294228	ENSRNOG00000000777	RT1-S3	RT1 class Ib, locus S3
Plat	NA	25692	ENSRNOG00000019018	Plat	plasminogen activator, tissue
Tapbp	NA	25217	ENSRNOG00000029500	Tapbp	TAP binding protein
Olr1735	NA	294190	ENSRNOG00000031409	Olr1735	olfactory receptor 1735
Abca2	NA	79248	ENSRNOG00000014268	Abca2	ATP-binding cassette, sub-family A (ABC1), member 2
Fnta	NA	25318	ENSRNOG00000014462	Fnta	farnesyltransferase, CAAX box, alpha
Olr1673	NA	294143	ENSRNOG00000029369	Olr1673	olfactory receptor 1673
Olr188	NA	405918	ENSRNOG00000017351	Olr188	olfactory receptor 188
RT1-CE7	NA	368153	ENSRNOG00000031090	RT1-CE7	RT1 class I, locus CE7
Cxcl6	NA	60665	ENSRNOG00000002843	Cxcl6	chemokine (C-X-C motif) ligand 6 (granulocyte chemotactic protein 2)
Olr1739	NA	405202	ENSRNOG00000031048	Olr1739	olfactory receptor 1739
RT1-M1-2	NA	414786	ENSRNOG00000031065	RT1-M1-2	RT1 class I, locus M1, gene 2
Tff1	NA	117270	ENSRNOG00000001164	Tff1	trefoil factor 1
Ccl9	NA	360579	ENSRNOG00000028548	Ccl9	chemokine (C-C motif) ligand 9
Olr1696	NA	294158	NULL	Olr1696	olfactory receptor 1696
Sectm1b	NA	287884	ENSRNOG00000036673	Sectm1b	secreted and transmembrane 1B
Cfb	NA	294257	ENSRNOG00000000419	Cfb	complement factor B
Leap2	NA	497901	ENSRNOG00000007218	Leap2	liver-expressed antimicrobial peptide 2
Olr1372	NA	287083	NULL	Olr1372	olfactory receptor 1372
Glp1r	NA	25051	ENSRNOG00000001152	Glp1r	glucagon-like peptide 1 receptor
Ltb	NA	361795	ENSRNOG00000000836	Ltb	lymphotoxin beta (TNF superfamily, member 3)
Olr235	NA	293381	ENSRNOG00000034296	Olr235	olfactory receptor 235
Epo	NA	24335	ENSRNOG00000001412	Epo	erythropoietin
RT1-Ba	NA	309621	ENSRNOG00000000451	RT1-Ba	RT1 class II, locus Ba
Olr1060	NA	404904	ENSRNOG00000031181	Olr1060	olfactory receptor 1060
Olr1678	NA	405194	ENSRNOG00000033237	Olr1678	olfactory receptor 1678
Afp	NA	24177	ENSRNOG00000002889	Afp	alpha-fetoprotein
Olr1724	NA	294183	ENSRNOG00000030762	Olr1724	olfactory receptor 1724
Defb10	NA	641635	ENSRNOG00000038148	Defb10	defensin beta 10
Uqcrfs1	NA	291103	ENSRNOG00000018281	Uqcrfs1	ubiquinol-cytochrome c reductase, Rieske iron-sulfur polypeptide 1
Mknk2	NA	299618	ENSRNOG00000029028	Mknk2	MAP kinase-interacting serine/threonine kinase 2
Olr834	NA	298396	ENSRNOG00000015646	Olr834	olfactory receptor 834
Ercc6	NA	306274	ENSRNOG00000030017	Ercc6	excision repair cross-complementing rodent repair deficiency, complementation group 6
Olr604	NA	404855	ENSRNOG00000005880	Olr604	olfactory receptor 604
Pols	NA	306672	ENSRNOG00000017613	Pols	polymerase (DNA directed) sigma
Olr1700	NA	406012	NULL	Olr1700	olfactory receptor 1700
Olr1068	NA	405967	ENSRNOG00000029363	Olr1068	olfactory receptor 1068
Olr1029	NA	288850	ENSRNOG00000032476	Olr1029	olfactory receptor 1029
Olr1714	NA	294175	ENSRNOG00000034085	Olr1714	olfactory receptor 1714
Adora2a	NA	25369	ENSRNOG00000001302	Adora2a	adenosine A2a receptor
Mustn1	NA	290553	ENSRNOG00000017369	Mustn1	musculoskeletal, embryonic nuclear protein 1
RT1-A3	NA	309627	ENSRNOG00000042672	RT1-A3	RT1 class I, locus A3
Olr533	NA	404876	ENSRNOG00000030825	Olr533	olfactory receptor 533
Slc27a1	NA	94172	ENSRNOG00000018170	Slc27a1	solute carrier family 27 (fatty acid transporter), member 1
Nthl1	NA	29541	ENSRNOG00000012213	Nthl1	nth (endonuclease III)-like 1 (E.coli)
Olr1710	NA	405186	ENSRNOG00000030001	Olr1710	olfactory receptor 1710
Olr936	NA	288869	ENSRNOG00000030254	Olr936	olfactory receptor 936
RT1-CE2	NA	414779	ENSRNOG00000029579	RT1-CE2	RT1 class I, locus CE2
Olr606	NA	405246	NULL	Olr606	olfactory receptor 606
Tulp1	NA	309900	ENSRNOG00000000507	Tulp1	tubby like protein 1
RT1-DOb	NA	365542	ENSRNOG00000000454	RT1-DOb	RT1 class II, locus DOb
Angptl4	NA	362850	ENSRNOG00000007545	Angptl4	angiopoietin-like 4
Olr386	NA	405147	NULL	Olr386	olfactory receptor 386
Ubash3a	NA	309666	ENSRNOG00000001167	Ubash3a	ubiquitin associated and SH3 domain containing, A
Olr1387	NA	287241	ENSRNOG00000033170	Olr1387	olfactory receptor 1387
Olr921	NA	366798	ENSRNOG00000030529	Olr921	olfactory receptor 921
Defb39	NA	641646	ENSRNOG00000034275	Defb39	defensin beta 39
RT1-M3-1	NA	24747	ENSRNOG00000000763	RT1-M3-1	RT1 class Ib, locus M3, gene 1
Olr347	NA	405031	ENSRNOG00000031007	Olr347	olfactory receptor 347
Olr1733	NA	309583	ENSRNOG00000032901	Olr1733	olfactory receptor 1733
Klkb1	NA	25048	ENSRNOG00000014118	Klkb1	kallikrein B, plasma 1
Vegp1	NA	65039	ENSRNOG00000033761	Vegp1	von Ebners gland protein 1
Hmgb1	NA	25459	NULL	Hmgb1	high mobility group box 1
Olr1049	NA	288840	ENSRNOG00000033846	Olr1049	olfactory receptor 1049
Cstb	NA	25308	ENSRNOG00000001201	Cstb	cystatin B (stefin B)
Olr1746	NA	405201	ENSRNOG00000000769	Olr1746	olfactory receptor 1746
Mpg	NA	24561	ENSRNOG00000020571	Mpg	N-methylpurine-DNA glycosylase
Olr1688	NA	294164	ENSRNOG00000030608	Olr1688	olfactory receptor 1688
Defb40	NA	641637	ENSRNOG00000033538	Defb40	defensin beta 40
Th	NA	25085	ENSRNOG00000020410	Th	tyrosine hydroxylase
Abcc9	NA	25560	NULL	Abcc9	ATP-binding cassette, sub-family C (CFTR/MRP), member 9
Defa9	NA	498658	ENSRNOG00000031464	Defa9	defensin alpha 9
RT1-T24-1	NA	361787	ENSRNOG00000032596	RT1-T24-1	RT1 class I, locus T24, gene 1
Olr1399	NA	405990	ENSRNOG00000034132	Olr1399	olfactory receptor 1399
Olr1670	NA	405198	ENSRNOG00000031543	Olr1670	olfactory receptor 1670
MGC94542	NA	290631	ENSRNOG00000017071	MGC94542	similar to RIKEN cDNA 5430437P03
Defa-rs1	NA	613220	ENSRNOG00000029462	Defa-rs1	defensin alpha-related sequence 1
RT1-N3	NA	24750	ENSRNOG00000000795	RT1-N3	RT1 class Ib, locus N3
Cxcl10	NA	245920	ENSRNOG00000022256	Cxcl10	chemokine (C-X-C motif) ligand 10
Defb2	NA	641631	ENSRNOG00000038147	Defb2	defensin beta 2
Olr1064	NA	405966	NULL	Olr1064	olfactory receptor 1064
Pros1	NA	81750	NULL	Pros1	protein S (alpha)
Ager	NA	81722	ENSRNOG00000000439	Ager	advanced glycosylation end product-specific receptor
RT1-M6-1	NA	414785	ENSRNOG00000022107	RT1-M6-1	RT1 class I, locus M6, gene 1
Olr1695	NA	294159	ENSRNOG00000000746	Olr1695	olfactory receptor 1695
Olr951	NA	288879	ENSRNOG00000029577	Olr951	olfactory receptor 951
Olr1408	NA	405063	ENSRNOG00000030651	Olr1408	olfactory receptor 1408
Suox	NA	81805	ENSRNOG00000005987	Suox	sulfite oxidase
Olr50	NA	293210	NULL	Olr50	olfactory receptor 50
RT1-M6-2	NA	365527	ENSRNOG00000040052	RT1-M6-2	RT1 class I, locus M6, gene 2
Olr1689	NA	405190	ENSRNOG00000033112	Olr1689	olfactory receptor 1689
Olr1397	NA	405988	ENSRNOG00000029739	Olr1397	olfactory receptor 1397
RT1-CE15	NA	414789	NULL	RT1-CE15	RT1 class I, locus CE15
Olr1107	NA	300202	ENSRNOG00000010787	Olr1107	olfactory receptor 1107
Olr880	NA	288790	ENSRNOG00000042424	Olr880	olfactory receptor 880
Olr1693	NA	365523	ENSRNOG00000000749	Olr1693	olfactory receptor 1693
Syngap1	NA	192117	ENSRNOG00000000483	Syngap1	synaptic Ras GTPase activating protein 1 homolog (rat)
Olr1709	NA	309578	ENSRNOG00000032998	Olr1709	olfactory receptor 1709
Olr1087	NA	299586	ENSRNOG00000007348	Olr1087	olfactory receptor 1087
Olr878	NA	304610	ENSRNOG00000043334	Olr878	olfactory receptor 878
Lta	NA	25008	ENSRNOG00000000838	Lta	lymphotoxin alpha (TNF superfamily, member 1)
Olr896	NA	288813	ENSRNOG00000031510	Olr896	olfactory receptor 896
Pde6b	NA	289878	ENSRNOG00000000065	Pde6b	phosphodiesterase 6B, cGMP-specific, rod, beta
Nmu	NA	63887	ENSRNOG00000002164	Nmu	neuromedin U
RT1-DMb	NA	294273	ENSRNOG00000027144	RT1-DMb	RT1 class II, locus DMb
Olr1687	NA	309574	ENSRNOG00000033616	Olr1687	olfactory receptor 1687
Tap2	NA	24812	ENSRNOG00000000455	Tap2	transporter 2, ATP-binding cassette, sub-family B (MDR/TAP)
Chd7	NA	312974	ENSRNOG00000006689	Chd7	chromodomain helicase DNA binding protein 7
Atp7b	NA	24218	ENSRNOG00000012878	Atp7b	ATPase, Cu++ transporting, beta polypeptide
Olr1701	NA	406013	NULL	Olr1701	olfactory receptor 1701
Camk2g	NA	171140	ENSRNOG00000009783	Camk2g	calcium/calmodulin-dependent protein kinase II gamma
Olr1058	NA	288832	ENSRNOG00000034068	Olr1058	olfactory receptor 1058
Ppp3cb	NA	24675	ENSRNOG00000007757	Ppp3cb	protein phosphatase 3, catalytic subunit, beta isoform
Olr943	NA	288875	ENSRNOG00000033986	Olr943	olfactory receptor 943
Olr1694	NA	406008	NULL	Olr1694	olfactory receptor 1694
Olr1742	NA	294196	ENSRNOG00000032047	Olr1742	olfactory receptor 1742
Defb37	NA	652921	ENSRNOG00000038115	Defb37	defensin beta 37
Olr1406	NA	405064	ENSRNOG00000029930	Olr1406	olfactory receptor 1406
Cd70	NA	301132	NULL	Cd70	Cd70 molecule
Olr1748	NA	405199	ENSRNOG00000028784	Olr1748	olfactory receptor 1748
Olr1521	NA	287613	ENSRNOG00000030521	Olr1521	olfactory receptor 1521
Cxcl11	NA	305236	ENSRNOG00000022298	Cxcl11	chemokine (C-X-C motif) ligand 11
Pdxk	NA	83578	ENSRNOG00000001197	Pdxk	pyridoxal (pyridoxine, vitamin B6) kinase
RT1-CE14	NA	414270	NULL	RT1-CE14	RT1 class I, locus CE14
Olr229	NA	293373	ENSRNOG00000033804	Olr229	olfactory receptor 229
Rt1.aa	NA	100188935	NULL	Rt1.aa	MHC class I RT1.Aa alpha-chain
Calb1	NA	83839	ENSRNOG00000007456	Calb1	calbindin 1
Gpsm3	NA	406163	ENSRNOG00000000441	Gpsm3	G-protein signaling modulator 3 (AGS3-like, C. elegans)
Rhoq	NA	85428	ENSRNOG00000015415	Rhoq	ras homolog gene family, member Q
Defb11	NA	641630	ENSRNOG00000038151	Defb11	defensin beta 11
Olr486	NA	404887	ENSRNOG00000029884	Olr486	olfactory receptor 486
Olr614	NA	295839	ENSRNOG00000030135	Olr614	olfactory receptor 614
Fezf2	NA	305719	ENSRNOG00000009206	Fezf2	Fez family zinc finger 2
Polb	NA	29240	ENSRNOG00000019150	Polb	polymerase (DNA directed), beta
Olr1722	NA	406016	ENSRNOG00000033696	Olr1722	olfactory receptor 1722
Socs5	NA	500616	ENSRNOG00000028504	Socs5	suppressor of cytokine signaling 5
Olr1697	NA	406010	NULL	Olr1697	olfactory receptor 1697
Olr1055	NA	288835	ENSRNOG00000030191	Olr1055	olfactory receptor 1055
Olr1071	NA	288823	ENSRNOG00000008464	Olr1071	olfactory receptor 1071
Bmi1	NA	307151	ENSRNOG00000016585	Bmi1	Bmi1 polycomb ring finger oncogene
Tsc2	NA	24855	ENSRNOG00000011375	Tsc2	tuberous sclerosis 2
Olr1364	NA	405150	ENSRNOG00000039764	Olr1364	olfactory receptor 1364
Olr877	NA	404956	ENSRNOG00000043299	Olr877	olfactory receptor 877
Olr1616	NA	405129	ENSRNOG00000032305	Olr1616	olfactory receptor 1616
RT1-CE10	NA	414792	ENSRNOG00000030251	RT1-CE10	RT1 class I, locus CE10
Ddt	NA	29318	ENSRNOG00000001239	Ddt	D-dopachrome tautomerase
Star	NA	25557	ENSRNOG00000015052	Star	steroidogenic acute regulatory protein
Msh2	NA	81709	ENSRNOG00000015796	Msh2	mutS homolog 2 (E. coli)
RT1-Da	NA	294269	ENSRNOG00000032844	RT1-Da	RT1 class II, locus Da
Cdk2	NA	362817	ENSRNOG00000006469	Cdk2	cyclin dependent kinase 2
Olr1073	NA	405362	ENSRNOG00000031688	Olr1073	olfactory receptor 1073
Anxa8	NA	306283	ENSRNOG00000020270	Anxa8	annexin A8
Olr1671	NA	294138	NULL	Olr1671	olfactory receptor 1671
Derl3	NA	690315	ENSRNOG00000028243	Derl3	Der1-like domain family, member 3
Olr1079	NA	404960	ENSRNOG00000032956	Olr1079	olfactory receptor 1079
Nrg1	NA	112400	ENSRNOG00000010392	Nrg1	neuregulin 1
Faim3	NA	548326	ENSRNOG00000004441	Faim3	Fas apoptotic inhibitory molecule 3
Olr1705	NA	405188	ENSRNOG00000040159	Olr1705	olfactory receptor 1705
Olr836	NA	298394	NULL	Olr836	olfactory receptor 836
Olr1682	NA	405191	ENSRNOG00000030957	Olr1682	olfactory receptor 1682
Olr984	NA	405964	ENSRNOG00000034053	Olr984	olfactory receptor 984
Olr329	NA	293773	ENSRNOG00000021083	Olr329	olfactory receptor 329
Elane	NA	299606	ENSRNOG00000033685	Elane	elastase, neutrophil expressed
Olr130	NA	293268	ENSRNOG00000031983	Olr130	olfactory receptor 130
Cdkn1a	NA	114851	ENSRNOG00000000521	Cdkn1a	cyclin-dependent kinase inhibitor 1A
Haao	NA	56823	ENSRNOG00000031263	Haao	3-hydroxyanthranilate 3,4-dioxygenase
Tlr3	NA	364594	ENSRNOG00000021726	Tlr3	toll-like receptor 3
Olr1726	NA	405204	ENSRNOG00000032209	Olr1726	olfactory receptor 1726
Zfp36	NA	79426	ENSRNOG00000019673	Zfp36	zinc finger protein 36
C2	NA	24231	ENSRNOG00000000419	C2	complement component 2
Etv1	NA	362733	ENSRNOG00000006867	Etv1	ets variant 1
Olr1704	NA	294155	NULL	Olr1704	olfactory receptor 1704
Olr334	NA	405927	ENSRNOG00000042023	Olr334	olfactory receptor 334
Olr1691	NA	294161	ENSRNOG00000028825	Olr1691	olfactory receptor 1691
Casp3	NA	25402	ENSRNOG00000010475	Casp3	caspase 3
Atp6v1h	NA	297797	ENSRNOG00000030862	Atp6v1h	ATPase, H+ transporting, lysosomal V1 subunit H
Prrt1	NA	406167	ENSRNOG00000000433	Prrt1	proline-rich transmembrane protein 1
Olr1411	NA	405061	ENSRNOG00000032495	Olr1411	olfactory receptor 1411
Abcg8	NA	155192	NULL	Abcg8	ATP-binding cassette, sub-family G (WHITE), member 8
Ggh	NA	25455	ENSRNOG00000007351	Ggh	gamma-glutamyl hydrolase
Uimc1	NA	290997	ENSRNOG00000016891	Uimc1	ubiquitin interaction motif containing 1
Olr1589	NA	289251	ENSRNOG00000022387	Olr1589	olfactory receptor 1589
Jak3	NA	25326	ENSRNOG00000018669	Jak3	Janus kinase 3
Olr1090	NA	299553	ENSRNOG00000031945	Olr1090	olfactory receptor 1090
Mmp19	NA	304608	ENSRNOG00000006778	Mmp19	matrix metallopeptidase 19
F11	NA	290757	ENSRNOG00000013684	F11	coagulation factor XI
Olr1699	NA	406011	NULL	Olr1699	olfactory receptor 1699
Olr1607	NA	364275	ENSRNOG00000006746	Olr1607	olfactory receptor 1607
Esr1	NA	24890	ENSRNOG00000019358	Esr1	estrogen receptor 1
Abcg5	NA	114628	ENSRNOG00000005250	Abcg5	ATP-binding cassette, sub-family G (WHITE), member 5
Clps	NA	25680	ENSRNOG00000000510	Clps	colipase, pancreatic
Tff3	NA	25563	ENSRNOG00000001159	Tff3	trefoil factor 3, intestinal
Sit1	NA	500449	ENSRNOG00000021546	Sit1	signaling threshold regulating transmembrane adaptor 1
Olr1690	NA	294162	ENSRNOG00000033201	Olr1690	olfactory receptor 1690
Olr387	NA	292324	NULL	Olr387	olfactory receptor 387
Olr1683	NA	294150	ENSRNOG00000033947	Olr1683	olfactory receptor 1683
Olr1736	NA	405203	ENSRNOG00000032802	Olr1736	olfactory receptor 1736
Msx2	NA	25483	NULL	Msx2	msh homeobox 2
Olr1720	NA	406015	ENSRNOG00000032298	Olr1720	olfactory receptor 1720
Npy1r	NA	29358	ENSRNOG00000014149	Npy1r	neuropeptide Y receptor Y1
Rarg	NA	685072	ENSRNOG00000012499	Rarg	retinoic acid receptor, gamma
biological process----system process----GO:0003008
C=2187;O=147;E=101.08;R=1.45;rawP=7.15e-07;adjP=6.36e-05
Olr93	NA	293234	ENSRNOG00000015819	Olr93	olfactory receptor 93
Olr1064	NA	405966	NULL	Olr1064	olfactory receptor 1064
Olr1707	NA	406014	ENSRNOG00000030436	Olr1707	olfactory receptor 1707
Olr1695	NA	294159	ENSRNOG00000000746	Olr1695	olfactory receptor 1695
Olr1408	NA	405063	ENSRNOG00000030651	Olr1408	olfactory receptor 1408
Olr951	NA	288879	ENSRNOG00000029577	Olr951	olfactory receptor 951
Olr1051	NA	288839	ENSRNOG00000032025	Olr1051	olfactory receptor 1051
Olr50	NA	293210	NULL	Olr50	olfactory receptor 50
Mif	NA	81683	ENSRNOG00000006589	Mif	macrophage migration inhibitory factor
Olr1397	NA	405988	ENSRNOG00000029739	Olr1397	olfactory receptor 1397
Olr1689	NA	405190	ENSRNOG00000033112	Olr1689	olfactory receptor 1689
Olr1107	NA	300202	ENSRNOG00000010787	Olr1107	olfactory receptor 1107
Olr880	NA	288790	ENSRNOG00000042424	Olr880	olfactory receptor 880
Olr1693	NA	365523	ENSRNOG00000000749	Olr1693	olfactory receptor 1693
Olr423	NA	296685	ENSRNOG00000031803	Olr423	olfactory receptor 423
Olr88	NA	405013	NULL	Olr88	olfactory receptor 88
Olr1709	NA	309578	ENSRNOG00000032998	Olr1709	olfactory receptor 1709
Syngap1	NA	192117	ENSRNOG00000000483	Syngap1	synaptic Ras GTPase activating protein 1 homolog (rat)
Olr681	NA	404824	ENSRNOG00000033104	Olr681	olfactory receptor 681
Olr1087	NA	299586	ENSRNOG00000007348	Olr1087	olfactory receptor 1087
Olr878	NA	304610	ENSRNOG00000043334	Olr878	olfactory receptor 878
Olr1750	NA	294204	ENSRNOG00000043481	Olr1750	olfactory receptor 1750
Col11a2	NA	294279	ENSRNOG00000000463	Col11a2	collagen, type XI, alpha 2
Olr1744	NA	294198	ENSRNOG00000029420	Olr1744	olfactory receptor 1744
Nmu	NA	63887	ENSRNOG00000002164	Nmu	neuromedin U
Olr896	NA	288813	ENSRNOG00000031510	Olr896	olfactory receptor 896
Nfic	NA	29228	ENSRNOG00000004505	Nfic	nuclear factor I/C
Chd7	NA	312974	ENSRNOG00000006689	Chd7	chromodomain helicase DNA binding protein 7
Olr1687	NA	309574	ENSRNOG00000033616	Olr1687	olfactory receptor 1687
Tnf	NA	24835	ENSRNOG00000000837	Tnf	tumor necrosis factor (TNF superfamily, member 2)
Camk2g	NA	171140	ENSRNOG00000009783	Camk2g	calcium/calmodulin-dependent protein kinase II gamma
Olr1701	NA	406013	NULL	Olr1701	olfactory receptor 1701
Olr1743	NA	294197	ENSRNOG00000000765	Olr1743	olfactory receptor 1743
Ppard	NA	25682	ENSRNOG00000000503	Ppard	peroxisome proliferator-activated receptor delta
Tbxa2r	NA	24816	ENSRNOG00000020585	Tbxa2r	thromboxane A2 receptor
Olr1058	NA	288832	ENSRNOG00000034068	Olr1058	olfactory receptor 1058
Olr881	NA	288792	ENSRNOG00000043125	Olr881	olfactory receptor 881
Isca1	NA	290985	ENSRNOG00000018343	Isca1	iron-sulfur cluster assembly 1 homolog (S. cerevisiae)
Shc3	NA	114858	ENSRNOG00000014366	Shc3	SHC (Src homology 2 domain containing) transforming protein 3
Olr242	NA	293387	ENSRNOG00000029088	Olr242	olfactory receptor 242
Olr1692	NA	405189	ENSRNOG00000032716	Olr1692	olfactory receptor 1692
Olr943	NA	288875	ENSRNOG00000033986	Olr943	olfactory receptor 943
Olr903	NA	288808	ENSRNOG00000033317	Olr903	olfactory receptor 903
Olr1694	NA	406008	NULL	Olr1694	olfactory receptor 1694
[truncated: 2,109 more rows]
